# Supplementary material for: N,N-Dimethyl-4-(pyren-1-yl)aniline
Source: Acta Crystallogr Sect E Struct Rep Online. 2013 Dec 7;70(Pt 1):o16. doi: 10.1107/S1600536813032698 (PMC3914066; doi:10.1107/S1600536813032698)
Supplement: Supplementary file 1 [file e-70-00o16-sup1.cif]

##############################################################################
#                                                                            #
# This CIF contains the data in a paper accepted for publication in          #
# Acta Crystallographica Section E. It conforms to the requirements of       #
# Notes for Authors for Acta Crystallographica Section E, and has been       #
# peer reviewed under the auspices of the IUCr Commission on Journals.       #
#                                                                            #
# Full details of the Crystallographic Information File format               #
# are given in the paper "The Crystallographic Information File (CIF):       #
# a New Standard Archive File for Crystallography" by S. R. Hall, F. H.      #
# Allen and I. D. Brown [Acta Cryst. (1991), A47, 655-685].                  #
#                                                                            #
# The current version of the core CIF dictionary is obtainable from          #
# ftp://ftp.iucr.org/pub/cif_core.dic.                                       #
#                                                                            #
# Software is freely available for graphical display of the structure(s)     #
# in this CIF. For information consult the CIF software page                 #
# http://www.iucr.org/resources/cif/software.                                #
#                                                                            #
# This file may be used for bona fide research purposes within the           #
# scientific community so long as proper attribution is given to the journal # 
# article from which it was obtained.                                        #
#                                                                            #
##############################################################################
data_global
_audit_creation_method     'form.cif (version 2.0)'
_journal_data_validation_number     ?
_journal_date_recd_electronic     2013-11-29
_journal_date_accepted     2013-12-02
_journal_name_full     'Acta Crystallographica, Section E'
_journal_year     2014
_journal_volume     70
_journal_issue      1
_journal_page_first     o16
_journal_page_last     o16
_journal_paper_category     QO
_journal_paper_doi     10.1107/S1600536813032698
_journal_coeditor_code     SU2671
_publ_contact_author_name     'Thekku Veedu, Sreevidya'
_publ_contact_author_address
;
;
_publ_contact_author_email
                        'sreevidya.thekku.veedu@desy.de, simone.techert@desy.de'
_publ_contact_author_fax     ?
_publ_contact_author_phone     '+49-40-8998-3920'
_publ_section_title
;
<i>N</i>,<i>N</i>-Dimethyl-4-(pyren-1-yl)aniline
;
loop_
    _publ_author_name
    _publ_author_address
    'Thekku Veedu, Sreevidya'
;
FS--SCS
Deutsches Elecktronen-Synchrotron (DESY)
Notkestrasse 85
22607 Hamburg
Germany
Max Planck Institute for Biophysical Chemistry
Am Fassberg 11
37077 G\"ottingen
Germany
;
    'Scholz, Mirko'
;
Max Planck Institute for Biophysical Chemistry
Am Fassberg 11
37077 G\"ottingen
Germany
;
    'Kia, Reza'
;
FS--SCS
Deutsches Elecktronen-Synchrotron (DESY)
Notkestrasse 85
22607 Hamburg
Germany
Max Planck Institute for Biophysical Chemistry
Am Fassberg 11
37077 G\"ottingen
Germany
;
    'Paulmann, Carsten'
;
FS--PS
Deutsches Elecktronen-Synchrotron (DESY)
Notkestrasse 85
22607 Hamburg
Germany
;
    'Techert, Simone'
;
FS--SCS
Deutsches Elecktronen-Synchrotron (DESY)
Notkestrasse 85
22607 Hamburg
Germany
Max Planck Institute for Biophysical Chemistry
Am Fassberg 11
37077 G\"ottingen
Germany
;
data_I
_database_code_depnum_ccdc_archive 'CCDC 974735'
_audit_creation_method     SHELXL-2013
_chemical_name_systematic
;
<i>N</i>,<i>N</i>-Dimethyl-4-(pyren-1-yl)aniline
;
_chemical_name_common
;
;
_chemical_formula_moiety     'C24 H19 N'
_chemical_formula_sum     'C24 H19 N'
_chemical_formula_iupac     'C24 H19 N'
_chemical_formula_weight     321.40
_chemical_melting_point     ?
_shelx_space_group_comment
;
The symmetry employed for this shelxl refinement is uniquely defined
by the following loop, which should always be used as a source of
symmetry information in preference to the above space-group names.
They are only intended as comments.
;
_space_group_crystal_system     monoclinic
_space_group_name_H-M_alt     'P 21/c'
_space_group_name_Hall     '-P 2ybc'
loop_
    _symmetry_equiv_pos_site_id
    _symmetry_equiv_pos_as_xyz
    1 x,y,z
    2 -x,1/2+y,1/2-z
    3 -x,-y,-z
    4 x,1/2-y,1/2+z
_cell_length_a     6.1270(12)
_cell_length_b     30.686(6)
_cell_length_c     9.478(3)
_cell_angle_alpha     90
_cell_angle_beta     113.35(2)
_cell_angle_gamma     90
_cell_volume     1636.0(8)
_cell_formula_units_Z     4
_cell_measurement_reflns_used     2549
_cell_measurement_theta_min     2.45
_cell_measurement_theta_max     26.74
_cell_measurement_temperature     100(2)
_exptl_crystal_description     block
_exptl_crystal_colour     colourless
_exptl_crystal_size_max     0.300
_exptl_crystal_size_mid     0.150
_exptl_crystal_size_min     0.100
_exptl_crystal_density_diffrn     1.305
_exptl_crystal_density_meas     ?
_exptl_crystal_density_method     ?
_exptl_crystal_F_000     680
_exptl_absorpt_coefficient_mu     0.075
_exptl_absorpt_correction_type     multi-scan
_exptl_absorpt_process_details     '(SADABS; Bruker, 2005)'
_shelx_estimated_absorpt_T_min     0.978
_shelx_estimated_absorpt_T_max     0.993
_exptl_absorpt_correction_T_min     0.9778
_exptl_absorpt_correction_T_max     0.9925
_exptl_special_details
;
;
_diffrn_ambient_temperature     100(2)
_diffrn_radiation_type     synchrotron
_diffrn_radiation_wavelength     0.600
_diffrn_radiation_source     synchrotron
_diffrn_measurement_device_type
                                  'Huber diffractometer with a Mar CCD detector'
_diffrn_measurement_method     '\f and \w scan'
_diffrn_detector_area_resol_mean     ?
_diffrn_reflns_number     47866
_diffrn_reflns_av_R_equivalents     0.0630
_diffrn_reflns_theta_min     2.054
_diffrn_reflns_theta_max     26.998
_diffrn_reflns_theta_full     21.100
_diffrn_measured_fraction_theta_max     0.987
_diffrn_measured_fraction_theta_full     0.999
_diffrn_reflns_limit_h_min     -8
_diffrn_reflns_limit_h_max     9
_diffrn_reflns_limit_k_min     -44
_diffrn_reflns_limit_k_max     45
_diffrn_reflns_limit_l_min     -14
_diffrn_reflns_limit_l_max     14
_refine_special_details     ?
_reflns_number_total     5872
_reflns_number_gt     4806
_reflns_threshold_expression     I>2\s(I)
_refine_ls_structure_factor_coef     Fsqd
_refine_ls_matrix_type     full
_refine_ls_R_factor_all     0.0571
_refine_ls_R_factor_gt     0.0472
_refine_ls_wR_factor_gt     0.1295
_refine_ls_wR_factor_ref     0.1351
_refine_ls_goodness_of_fit_ref     1.079
_refine_ls_restrained_S_all     1.079
_refine_ls_number_reflns     5872
_refine_ls_number_parameters     228
_refine_ls_number_restraints     0
_refine_ls_hydrogen_treatment     constr
_refine_ls_weighting_scheme     calc
_refine_ls_weighting_details
;
 w=1/[\s^2^(Fo^2^)+(0.0707P)^2^+0.2446P]
 where P=(Fo^2^+2Fc^2^)/3
;
_atom_sites_solution_hydrogens     geom
_atom_sites_solution_primary     direct
_atom_sites_solution_secondary     difmap
_refine_ls_shift/su_max     0.000
_refine_ls_shift/su_mean     0.000
_refine_diff_density_max     0.398
_refine_diff_density_min     -0.227
_refine_ls_extinction_method     none
_refine_ls_extinction_coef     .
loop_
    _atom_type_symbol
    _atom_type_description
    _atom_type_scat_dispersion_real
    _atom_type_scat_dispersion_imag
    _atom_type_scat_source
    'C' 'C' 0.0020 0.0012
                         'International Tables Vol C Tables 4.2.6.8 and 6.1.1.4'
    'H' 'H' 0.0000 0.0000
                         'International Tables Vol C Tables 4.2.6.8 and 6.1.1.4'
    'N' 'N' 0.0041 0.0023
                         'International Tables Vol C Tables 4.2.6.8 and 6.1.1.4'
_computing_data_collection     'XDS (Kabsch, 1993)'
_computing_cell_refinement     'XDS (Kabsch, 1993)'
_computing_data_reduction     'XDS (Kabsch, 1993)'
_computing_structure_solution     'SHELXS97 (Sheldrick, 2008)'
_computing_structure_refinement     'SHELXL2013 (Sheldrick, 2008)'
_computing_molecular_graphics     'SHELXTL (Sheldrick, 2008)'
_computing_publication_material     'PLATON (Spek, 2009)'
loop_
    _atom_site_type_symbol
    _atom_site_label
    _atom_site_fract_x
    _atom_site_fract_y
    _atom_site_fract_z
    _atom_site_U_iso_or_equiv
    _atom_site_thermal_displace_type
    _atom_site_calc_flag
    _atom_site_refinement_flags
    _atom_site_occupancy
    _atom_site_disorder_assembly
    _atom_site_disorder_group
    N N1 0.83448(13) 0.39409(2) 0.82389(9) 0.0218(2) Uani d . 1.000 . .
    C C1 0.89994(14) 0.35082(3) 0.85268(9) 0.0180(2) Uani d . 1.000 . .
    C C2 1.05726(15) 0.33134(3) 0.79588(10) 0.0198(2) Uani d . 1.000 . .
    C C3 1.11516(15) 0.28751(3) 0.82171(10) 0.0199(2) Uani d . 1.000 . .
    C C4 1.01916(14) 0.26098(3) 0.90243(9) 0.0187(2) Uani d . 1.000 . .
    C C5 0.86753(15) 0.28065(3) 0.96166(10) 0.0201(2) Uani d . 1.000 . .
    C C6 0.80935(15) 0.32448(3) 0.93886(10) 0.0197(2) Uani d . 1.000 . .
    C C7 1.07388(14) 0.21366(3) 0.92100(9) 0.0184(2) Uani d . 1.000 . .
    C C8 1.30833(15) 0.19960(3) 0.99985(10) 0.0207(2) Uani d . 1.000 . .
    C C9 1.36781(15) 0.15583(3) 1.01804(10) 0.0214(2) Uani d . 1.000 . .
    C C10 1.19330(14) 0.12377(3) 0.95599(9) 0.0193(2) Uani d . 1.000 . .
    C C11 1.24827(15) 0.07810(3) 0.97107(10) 0.0222(2) Uani d . 1.000 . .
    C C12 1.07813(16) 0.04746(3) 0.90639(10) 0.0226(2) Uani d . 1.000 . .
    C C13 0.83518(15) 0.05968(3) 0.81869(10) 0.0207(2) Uani d . 1.000 . .
    C C14 0.65740(17) 0.02878(3) 0.74593(11) 0.0250(2) Uani d . 1.000 . .
    C C15 0.42488(17) 0.04181(3) 0.66041(11) 0.0266(2) Uani d . 1.000 . .
    C C16 0.36320(16) 0.08558(3) 0.64636(10) 0.0236(2) Uani d . 1.000 . .
    C C17 0.53509(15) 0.11768(3) 0.71636(9) 0.0194(2) Uani d . 1.000 . .
    C C18 0.77440(14) 0.10477(3) 0.80332(9) 0.0184(2) Uani d . 1.000 . .
    C C19 0.95341(14) 0.13704(3) 0.87271(9) 0.0176(2) Uani d . 1.000 . .
    C C20 0.89286(14) 0.18211(3) 0.85573(9) 0.0176(2) Uani d . 1.000 . .
    C C21 0.64894(14) 0.19381(3) 0.76703(10) 0.0193(2) Uani d . 1.000 . .
    C C22 0.47894(14) 0.16319(3) 0.70109(10) 0.0204(2) Uani d . 1.000 . .
    C C23 0.94074(16) 0.42139(3) 0.74417(11) 0.0248(2) Uani d . 1.000 . .
    C C24 0.67405(16) 0.41312(3) 0.88441(11) 0.0249(2) Uani d . 1.000 . .
    H H2 1.12420 0.34840 0.73940 0.0240 Uiso c RU 1.000 . .
    H H3 1.22310 0.27520 0.78340 0.0240 Uiso c RU 1.000 . .
    H H5 0.80260 0.26350 1.01910 0.0240 Uiso c RU 1.000 . .
    H H6 0.70730 0.33690 0.98170 0.0240 Uiso c RU 1.000 . .
    H H8 1.43040 0.22070 1.04220 0.0250 Uiso c RU 1.000 . .
    H H9 1.52870 0.14750 1.07320 0.0260 Uiso c RU 1.000 . .
    H H11 1.40770 0.06910 1.02770 0.0270 Uiso c RU 1.000 . .
    H H12 1.12010 0.01750 0.91920 0.0270 Uiso c RU 1.000 . .
    H H14 0.69630 -0.00130 0.75520 0.0300 Uiso c RU 1.000 . .
    H H15 0.30680 0.02050 0.61100 0.0320 Uiso c RU 1.000 . .
    H H16 0.20290 0.09390 0.58870 0.0280 Uiso c RU 1.000 . .
    H H21 0.60590 0.22370 0.75430 0.0230 Uiso c RU 1.000 . .
    H H22 0.31970 0.17210 0.64370 0.0240 Uiso c RU 1.000 . .
    H H52A 0.90310 0.40970 0.64090 0.0370 Uiso c RU 1.000 . .
    H H52B 1.11360 0.42200 0.80130 0.0370 Uiso c RU 1.000 . .
    H H52C 0.87760 0.45110 0.73620 0.0370 Uiso c RU 1.000 . .
    H H52D 0.63160 0.44270 0.84360 0.0370 Uiso c RU 1.000 . .
    H H52E 0.75170 0.41430 0.99680 0.0370 Uiso c RU 1.000 . .
    H H52F 0.52990 0.39530 0.85400 0.0370 Uiso c RU 1.000 . .
loop_
    _atom_site_aniso_label
    _atom_site_aniso_U_11
    _atom_site_aniso_U_22
    _atom_site_aniso_U_33
    _atom_site_aniso_U_12
    _atom_site_aniso_U_13
    _atom_site_aniso_U_23
    N1 0.0259(3) 0.0181(3) 0.0254(4) 0.0010(3) 0.0143(3) 0.0023(3)
    C1 0.0195(3) 0.0180(4) 0.0158(3) -0.0010(3) 0.0064(3) -0.0002(3)
    C2 0.0232(3) 0.0206(4) 0.0181(3) -0.0012(3) 0.0109(3) 0.0008(3)
    C3 0.0229(3) 0.0208(4) 0.0188(4) -0.0002(3) 0.0112(3) -0.0007(3)
    C4 0.0211(3) 0.0185(4) 0.0169(3) -0.0010(3) 0.0080(3) -0.0008(3)
    C5 0.0242(4) 0.0194(4) 0.0198(4) -0.0015(3) 0.0121(3) 0.0004(3)
    C6 0.0226(3) 0.0196(4) 0.0197(4) 0.0001(3) 0.0114(3) 0.0000(3)
    C7 0.0219(3) 0.0189(4) 0.0159(3) -0.0004(3) 0.0092(3) -0.0006(3)
    C8 0.0210(3) 0.0224(4) 0.0186(4) -0.0012(3) 0.0079(3) -0.0019(3)
    C9 0.0204(3) 0.0245(4) 0.0186(3) 0.0019(3) 0.0070(3) -0.0001(3)
    C10 0.0218(3) 0.0210(4) 0.0155(3) 0.0023(3) 0.0077(3) 0.0008(3)
    C11 0.0244(4) 0.0226(4) 0.0194(4) 0.0045(3) 0.0085(3) 0.0018(3)
    C12 0.0293(4) 0.0192(4) 0.0201(4) 0.0043(3) 0.0107(3) 0.0016(3)
    C13 0.0271(4) 0.0188(4) 0.0168(3) 0.0007(3) 0.0092(3) 0.0004(3)
    C14 0.0319(4) 0.0184(4) 0.0239(4) -0.0022(3) 0.0103(3) -0.0006(3)
    C15 0.0300(4) 0.0219(4) 0.0251(4) -0.0054(3) 0.0079(3) -0.0012(3)
    C16 0.0239(4) 0.0233(4) 0.0215(4) -0.0025(3) 0.0067(3) 0.0001(3)
    C17 0.0224(4) 0.0201(4) 0.0157(3) -0.0006(3) 0.0076(3) 0.0005(3)
    C18 0.0225(3) 0.0185(4) 0.0145(3) 0.0001(3) 0.0078(3) 0.0003(3)
    C19 0.0216(3) 0.0180(4) 0.0139(3) 0.0011(3) 0.0079(3) 0.0002(3)
    C20 0.0213(3) 0.0183(4) 0.0143(3) 0.0009(3) 0.0082(3) 0.0005(3)
    C21 0.0219(3) 0.0189(4) 0.0170(3) 0.0023(3) 0.0077(3) 0.0014(3)
    C22 0.0210(3) 0.0218(4) 0.0177(3) 0.0016(3) 0.0070(3) 0.0014(3)
    C23 0.0285(4) 0.0222(4) 0.0263(4) 0.0006(3) 0.0138(3) 0.0056(3)
    C24 0.0290(4) 0.0222(4) 0.0269(4) 0.0045(3) 0.0148(3) 0.0023(3)
_geom_special_details
;
 Bond distances, angles etc. have been calculated using the
 rounded fractional coordinates. All su's are estimated
 from the variances of the (full) variance-covariance matrix.
 The cell esds are taken into account in the estimation of
 distances, angles and torsion angles
;
loop_
    _geom_bond_atom_site_label_1
    _geom_bond_atom_site_label_2
    _geom_bond_site_symmetry_1
    _geom_bond_site_symmetry_2
    _geom_bond_distance
    _geom_bond_publ_flag
    N1 C1 . . 1.3826(12) yes
    N1 C23 . . 1.4445(13) yes
    N1 C24 . . 1.4433(14) yes
    C1 C2 . . 1.4098(14) no
    C1 C6 . . 1.4099(14) no
    C2 C3 . . 1.3878(14) no
    C3 C4 . . 1.3967(14) no
    C4 C5 . . 1.3986(14) no
    C4 C7 . . 1.4850(14) no
    C5 C6 . . 1.3862(14) no
    C7 C8 . . 1.3990(14) no
    C7 C20 . . 1.4164(14) no
    C8 C9 . . 1.3845(14) no
    C9 C10 . . 1.3995(14) no
    C10 C11 . . 1.4352(14) no
    C10 C19 . . 1.4246(13) no
    C11 C12 . . 1.3565(14) no
    C12 C13 . . 1.4375(15) no
    C13 C14 . . 1.4020(14) no
    C13 C18 . . 1.4253(14) no
    C14 C15 . . 1.3897(16) no
    C15 C16 . . 1.3873(14) no
    C16 C17 . . 1.4020(14) no
    C17 C18 . . 1.4241(14) no
    C17 C22 . . 1.4318(14) no
    C18 C19 . . 1.4298(13) no
    C19 C20 . . 1.4244(14) no
    C20 C21 . . 1.4399(14) no
    C21 C22 . . 1.3573(14) no
    C2 H2 . . 0.9500 no
    C3 H3 . . 0.9500 no
    C5 H5 . . 0.9500 no
    C6 H6 . . 0.9500 no
    C8 H8 . . 0.9500 no
    C9 H9 . . 0.9500 no
    C11 H11 . . 0.9500 no
    C12 H12 . . 0.9500 no
    C14 H14 . . 0.9500 no
    C15 H15 . . 0.9500 no
    C16 H16 . . 0.9500 no
    C21 H21 . . 0.9500 no
    C22 H22 . . 0.9500 no
    C23 H52A . . 0.9800 no
    C23 H52B . . 0.9800 no
    C23 H52C . . 0.9800 no
    C24 H52D . . 0.9800 no
    C24 H52E . . 0.9800 no
    C24 H52F . . 0.9800 no
loop_
    _geom_angle_atom_site_label_1
    _geom_angle_atom_site_label_2
    _geom_angle_atom_site_label_3
    _geom_angle_site_symmetry_1
    _geom_angle_site_symmetry_2
    _geom_angle_site_symmetry_3
    _geom_angle
    _geom_angle_publ_flag
    C1 N1 C23 . . . 120.30(8) yes
    C1 N1 C24 . . . 120.01(8) yes
    C23 N1 C24 . . . 119.50(7) yes
    N1 C1 C2 . . . 121.37(8) yes
    N1 C1 C6 . . . 120.99(9) yes
    C2 C1 C6 . . . 117.64(9) no
    C1 C2 C3 . . . 120.61(9) no
    C2 C3 C4 . . . 121.86(9) no
    C3 C4 C5 . . . 117.34(9) no
    C3 C4 C7 . . . 120.70(8) no
    C5 C4 C7 . . . 121.95(8) no
    C4 C5 C6 . . . 121.79(9) no
    C1 C6 C5 . . . 120.70(9) no
    C4 C7 C8 . . . 120.05(8) no
    C4 C7 C20 . . . 121.04(8) no
    C8 C7 C20 . . . 118.88(9) no
    C7 C8 C9 . . . 121.98(9) no
    C8 C9 C10 . . . 120.67(9) no
    C9 C10 C11 . . . 122.31(9) no
    C9 C10 C19 . . . 118.72(9) no
    C11 C10 C19 . . . 118.96(8) no
    C10 C11 C12 . . . 121.59(9) no
    C11 C12 C13 . . . 120.98(9) no
    C12 C13 C14 . . . 122.18(9) no
    C12 C13 C18 . . . 118.76(8) no
    C14 C13 C18 . . . 119.06(9) no
    C13 C14 C15 . . . 120.62(9) no
    C14 C15 C16 . . . 120.79(9) no
    C15 C16 C17 . . . 120.65(9) no
    C16 C17 C18 . . . 119.11(9) no
    C16 C17 C22 . . . 122.15(9) no
    C18 C17 C22 . . . 118.74(8) no
    C13 C18 C17 . . . 119.77(8) no
    C13 C18 C19 . . . 120.24(8) no
    C17 C18 C19 . . . 119.98(8) no
    C10 C19 C18 . . . 119.46(8) no
    C10 C19 C20 . . . 120.36(8) no
    C18 C19 C20 . . . 120.17(8) no
    C7 C20 C19 . . . 119.37(8) no
    C7 C20 C21 . . . 122.44(9) no
    C19 C20 C21 . . . 118.14(8) no
    C20 C21 C22 . . . 121.72(9) no
    C17 C22 C21 . . . 121.26(9) no
    C1 C2 H2 . . . 120.00 no
    C3 C2 H2 . . . 120.00 no
    C2 C3 H3 . . . 119.00 no
    C4 C3 H3 . . . 119.00 no
    C4 C5 H5 . . . 119.00 no
    C6 C5 H5 . . . 119.00 no
    C1 C6 H6 . . . 120.00 no
    C5 C6 H6 . . . 120.00 no
    C7 C8 H8 . . . 119.00 no
    C9 C8 H8 . . . 119.00 no
    C8 C9 H9 . . . 120.00 no
    C10 C9 H9 . . . 120.00 no
    C10 C11 H11 . . . 119.00 no
    C12 C11 H11 . . . 119.00 no
    C11 C12 H12 . . . 120.00 no
    C13 C12 H12 . . . 120.00 no
    C13 C14 H14 . . . 120.00 no
    C15 C14 H14 . . . 120.00 no
    C14 C15 H15 . . . 120.00 no
    C16 C15 H15 . . . 120.00 no
    C15 C16 H16 . . . 120.00 no
    C17 C16 H16 . . . 120.00 no
    C20 C21 H21 . . . 119.00 no
    C22 C21 H21 . . . 119.00 no
    C17 C22 H22 . . . 119.00 no
    C21 C22 H22 . . . 119.00 no
    N1 C23 H52A . . . 109.00 no
    N1 C23 H52B . . . 110.00 no
    N1 C23 H52C . . . 109.00 no
    H52A C23 H52B . . . 109.00 no
    H52A C23 H52C . . . 109.00 no
    H52B C23 H52C . . . 109.00 no
    N1 C24 H52D . . . 109.00 no
    N1 C24 H52E . . . 109.00 no
    N1 C24 H52F . . . 109.00 no
    H52D C24 H52E . . . 109.00 no
    H52D C24 H52F . . . 109.00 no
    H52E C24 H52F . . . 109.00 no
loop_
    _geom_torsion_atom_site_label_1
    _geom_torsion_atom_site_label_2
    _geom_torsion_atom_site_label_3
    _geom_torsion_atom_site_label_4
    _geom_torsion_site_symmetry_1
    _geom_torsion_site_symmetry_2
    _geom_torsion_site_symmetry_3
    _geom_torsion_site_symmetry_4
    _geom_torsion
    _geom_torsion_publ_flag
    C23 N1 C1 C2 . . . . -4.74(13) no
    C23 N1 C1 C6 . . . . 175.91(8) no
    C24 N1 C1 C2 . . . . -179.66(8) no
    C24 N1 C1 C6 . . . . 0.99(13) no
    N1 C1 C2 C3 . . . . -177.93(8) no
    C6 C1 C2 C3 . . . . 1.44(13) no
    N1 C1 C6 C5 . . . . 177.17(9) no
    C2 C1 C6 C5 . . . . -2.20(13) no
    C1 C2 C3 C4 . . . . 0.79(14) no
    C2 C3 C4 C5 . . . . -2.22(13) no
    C2 C3 C4 C7 . . . . 176.62(8) no
    C3 C4 C5 C6 . . . . 1.44(13) no
    C7 C4 C5 C6 . . . . -177.39(8) no
    C3 C4 C7 C8 . . . . 62.00(11) no
    C3 C4 C7 C20 . . . . -115.98(10) no
    C5 C4 C7 C8 . . . . -119.22(10) no
    C5 C4 C7 C20 . . . . 62.80(11) no
    C4 C5 C6 C1 . . . . 0.77(14) no
    C4 C7 C8 C9 . . . . -179.10(8) no
    C20 C7 C8 C9 . . . . -1.07(13) no
    C4 C7 C20 C19 . . . . 178.40(8) no
    C4 C7 C20 C21 . . . . 0.82(13) no
    C8 C7 C20 C19 . . . . 0.39(12) no
    C8 C7 C20 C21 . . . . -177.19(8) no
    C7 C8 C9 C10 . . . . 0.64(14) no
    C8 C9 C10 C11 . . . . 179.36(9) no
    C8 C9 C10 C19 . . . . 0.47(13) no
    C9 C10 C11 C12 . . . . -178.03(9) no
    C19 C10 C11 C12 . . . . 0.86(13) no
    C9 C10 C19 C18 . . . . 177.52(8) no
    C9 C10 C19 C20 . . . . -1.12(12) no
    C11 C10 C19 C18 . . . . -1.41(12) no
    C11 C10 C19 C20 . . . . 179.94(8) no
    C10 C11 C12 C13 . . . . 0.52(14) no
    C11 C12 C13 C14 . . . . 177.63(9) no
    C11 C12 C13 C18 . . . . -1.31(14) no
    C12 C13 C14 C15 . . . . -179.17(9) no
    C18 C13 C14 C15 . . . . -0.23(14) no
    C12 C13 C18 C17 . . . . 179.69(8) no
    C12 C13 C18 C19 . . . . 0.73(13) no
    C14 C13 C18 C17 . . . . 0.72(13) no
    C14 C13 C18 C19 . . . . -178.25(9) no
    C13 C14 C15 C16 . . . . -0.61(15) no
    C14 C15 C16 C17 . . . . 0.95(15) no
    C15 C16 C17 C18 . . . . -0.44(13) no
    C15 C16 C17 C22 . . . . 178.41(9) no
    C16 C17 C18 C13 . . . . -0.39(13) no
    C16 C17 C18 C19 . . . . 178.58(8) no
    C22 C17 C18 C13 . . . . -179.28(8) no
    C22 C17 C18 C19 . . . . -0.31(12) no
    C16 C17 C22 C21 . . . . -178.57(9) no
    C18 C17 C22 C21 . . . . 0.30(13) no
    C13 C18 C19 C10 . . . . 0.63(12) no
    C13 C18 C19 C20 . . . . 179.27(8) no
    C17 C18 C19 C10 . . . . -178.34(8) no
    C17 C18 C19 C20 . . . . 0.30(12) no
    C10 C19 C20 C7 . . . . 0.69(12) no
    C10 C19 C20 C21 . . . . 178.38(8) no
    C18 C19 C20 C7 . . . . -177.94(8) no
    C18 C19 C20 C21 . . . . -0.26(12) no
    C7 C20 C21 C22 . . . . 177.84(9) no
    C19 C20 C21 C22 . . . . 0.24(13) no
    C20 C21 C22 C17 . . . . -0.26(14) no
loop_
    _geom_hbond_atom_site_label_D
    _geom_hbond_atom_site_label_H
    _geom_hbond_atom_site_label_A
    _geom_hbond_site_symmetry_A
    _geom_hbond_distance_DH
    _geom_hbond_distance_HA
    _geom_hbond_distance_DA
    _geom_hbond_angle_DHA
    _geom_hbond_publ_flag
    C2 H2 Cg2 4_554 0.95 2.93 3.6043(15) 129 yes
    C6 H6 Cg5 4_555 0.95 2.90 3.6495(15) 137 yes
    C22 H22 Cg1 4_454 0.95 2.68 3.5499(15) 152 yes
    C23 H52A Cg3 4_554 0.98 2.74 3.5994(15) 147 yes
    C24 H52E Cg4 4_555 0.98 2.77 3.5284(15) 135 yes
_shelx_res_file
;
TITL a
CELL  0.60000    6.1270   30.6860    9.4780    90.000   113.350    90.000
ZERR     4    0.0012    0.0061    0.0033    0.0000    0.0244    0.0000
LATT   1
SYMM             - X ,    0.50000 + Y ,    0.50000 - Z
SFAC  C  H  N
DISP $C  0.00198  0.00115 !source kissel
DISP $H -0.00002  0.00000 !source kissel
DISP $N  0.00415  0.00234 !source kissel
UNIT 96 76 4
SIZE      0.100     0.150     0.300
OMIT -4 54
BOND $H
ACTA
CONF
TEMP -173
PLAN  30
L.S.     10
WGHT    0.070700    0.244600
FVAR       0.17210
N1    3    0.834485    0.394092    0.823888    11.00000    0.02587    0.01805 =
         0.02538    0.00229    0.01429    0.00095
C24   1    0.674048    0.413116    0.884415    11.00000    0.02898    0.02220 =
         0.02689    0.00225    0.01475    0.00451
AFIX 137
H52D  2    0.631601    0.442675    0.843582    11.00000   -1.50000
H52E  2    0.751685    0.414302    0.996790    11.00000   -1.50000
H52F  2    0.529922    0.395286    0.853970    11.00000   -1.50000
AFIX   0
C23   1    0.940735    0.421393    0.744168    11.00000    0.02854    0.02218 =
         0.02627    0.00563    0.01377    0.00059
AFIX 137
H52A  2    0.903106    0.409696    0.640943    11.00000   -1.50000
H52B  2    1.113570    0.421952    0.801319    11.00000   -1.50000
H52C  2    0.877616    0.451052    0.736157    11.00000   -1.50000
AFIX   0
C21   1    0.648942    0.193807    0.767025    11.00000    0.02189    0.01889 =
         0.01704    0.00139    0.00774    0.00226
AFIX  43
H21   2    0.605871    0.223738    0.754312    11.00000   -1.20000
AFIX   0
C22   1    0.478944    0.163186    0.701094    11.00000    0.02098    0.02182 =
         0.01767    0.00136    0.00702    0.00165
AFIX  43
H22   2    0.319672    0.172120    0.643725    11.00000   -1.20000
AFIX   0
C20   1    0.892863    0.182107    0.855735    11.00000    0.02126    0.01826 =
         0.01431    0.00051    0.00823    0.00090
C19   1    0.953410    0.137040    0.872714    11.00000    0.02158    0.01802 =
         0.01389    0.00023    0.00794    0.00109
C18   1    0.774398    0.104773    0.803316    11.00000    0.02255    0.01846 =
         0.01454    0.00027    0.00784    0.00009
C17   1    0.535087    0.117681    0.716360    11.00000    0.02239    0.02013 =
         0.01574    0.00047    0.00756   -0.00060
C16   1    0.363199    0.085576    0.646364    11.00000    0.02385    0.02335 =
         0.02147    0.00013    0.00671   -0.00253
AFIX  43
H16   2    0.202909    0.093879    0.588750    11.00000   -1.20000
AFIX   0
C15   1    0.424877    0.041806    0.660409    11.00000    0.02999    0.02188 =
         0.02513   -0.00119    0.00793   -0.00535
AFIX  43
H15   2    0.306759    0.020485    0.610980    11.00000   -1.20000
AFIX   0
C14   1    0.657396    0.028783    0.745926    11.00000    0.03190    0.01840 =
         0.02385   -0.00056    0.01031   -0.00217
AFIX  43
H14   2    0.696266   -0.001343    0.755175    11.00000   -1.20000
AFIX   0
C13   1    0.835181    0.059683    0.818691    11.00000    0.02706    0.01882 =
         0.01676    0.00045    0.00922    0.00072
C12   1    1.078133    0.047459    0.906388    11.00000    0.02931    0.01919 =
         0.02006    0.00161    0.01069    0.00430
AFIX  43
H12   2    1.120143    0.017481    0.919231    11.00000   -1.20000
AFIX   0
C11   1    1.248274    0.078098    0.971069    11.00000    0.02437    0.02259 =
         0.01942    0.00177    0.00846    0.00453
AFIX  43
H11   2    1.407671    0.069109    1.027717    11.00000   -1.20000
AFIX   0
C10   1    1.193298    0.123774    0.955992    11.00000    0.02176    0.02097 =
         0.01546    0.00083    0.00771    0.00235
C9    1    1.367810    0.155828    1.018042    11.00000    0.02038    0.02446 =
         0.01857   -0.00014    0.00703    0.00193
AFIX  43
H9    2    1.528717    0.147470    1.073208    11.00000   -1.20000
AFIX   0
C8    1    1.308333    0.199603    0.999848    11.00000    0.02100    0.02243 =
         0.01863   -0.00189    0.00793   -0.00116
AFIX  43
H8    2    1.430389    0.220726    1.042174    11.00000   -1.20000
AFIX   0
C7    1    1.073884    0.213656    0.921004    11.00000    0.02192    0.01893 =
         0.01585   -0.00064    0.00916   -0.00040
C6    1    0.809348    0.324479    0.938856    11.00000    0.02264    0.01963 =
         0.01968    0.00005    0.01140    0.00007
AFIX  43
H6    2    0.707347    0.336900    0.981748    11.00000   -1.20000
AFIX   0
C5    1    0.867526    0.280653    0.961657    11.00000    0.02419    0.01941 =
         0.01983    0.00038    0.01211   -0.00149
AFIX  43
H5    2    0.802634    0.263511    1.019079    11.00000   -1.20000
AFIX   0
C4    1    1.019158    0.260981    0.902431    11.00000    0.02108    0.01851 =
         0.01688   -0.00082    0.00802   -0.00099
C3    1    1.115165    0.287507    0.821709    11.00000    0.02285    0.02084 =
         0.01882   -0.00072    0.01116   -0.00023
AFIX  43
H3    2    1.223139    0.275199    0.783403    11.00000   -1.20000
AFIX   0
C2    1    1.057256    0.331343    0.795881    11.00000    0.02316    0.02062 =
         0.01806    0.00083    0.01093   -0.00120
AFIX  43
H2    2    1.124249    0.348380    0.739403    11.00000   -1.20000
AFIX   0
C1    1    0.899941    0.350821    0.852683    11.00000    0.01952    0.01798 =
         0.01578   -0.00024    0.00643   -0.00104
HKLF 4 1  1.0000  0.0000  0.0000  0.0000 -1.0000  0.0000 -1.0000  0.0000 -1.000
REM  a
REM R1 =  0.0472 for    4806 Fo > 4sig(Fo)  and  0.0571 for all    5872 data
REM    228 parameters refined using      0 restraints
END
WGHT      0.0707      0.2446
REM Highest difference peak  0.398,  deepest hole -0.227,  1-sigma level  0.052
Q1    1   0.8631  0.1208  0.8368  11.00000  0.05    0.40
Q2    1   0.9771  0.1986  0.8855  11.00000  0.05    0.39
Q3    1   0.5730  0.1777  0.7373  11.00000  0.05    0.39
Q4    1   0.7498  0.0439  0.7792  11.00000  0.05    0.38
Q5    1   0.4532  0.1019  0.6849  11.00000  0.05    0.36
Q6    1   1.0778  0.1300  0.9163  11.00000  0.05    0.35
Q7    1   1.1651  0.0642  0.9318  11.00000  0.05    0.35
Q8    1   1.2827  0.1397  0.9836  11.00000  0.05    0.34
Q9    1   1.1934  0.2052  0.9594  11.00000  0.05    0.33
Q10   1   0.9226  0.1596  0.8631  11.00000  0.05    0.32
Q11   1   0.6558  0.1118  0.7591  11.00000  0.05    0.31
Q12   1   0.8267  0.3021  0.9374  11.00000  0.05    0.31
Q13   1   0.7625  0.1885  0.8030  11.00000  0.05    0.30
Q14   1   0.9547  0.0541  0.8661  11.00000  0.05    0.29
Q15   1   1.0573  0.2368  0.9207  11.00000  0.05    0.29
Q16   1   0.8132  0.0834  0.8223  11.00000  0.05    0.27
Q17   1   0.5011  0.1386  0.7033  11.00000  0.05    0.27
Q18   1   1.1050  0.3097  0.8198  11.00000  0.05    0.26
Q19   1   0.3958  0.0635  0.6596  11.00000  0.05    0.26
Q20   1   1.3303  0.1784  1.0083  11.00000  0.05    0.26
Q21   1   1.2211  0.1020  0.9624  11.00000  0.05    0.25
Q22   1   0.5416  0.0360  0.7059  11.00000  0.05    0.24
Q23   1   0.9722  0.3411  0.8216  11.00000  0.05    0.24
Q24   1   0.8764  0.3734  0.8425  11.00000  0.05    0.22
Q25   1   0.9636  0.2695  0.9358  11.00000  0.05    0.21
Q26   1   0.8719  0.3390  0.9099  11.00000  0.05    0.18
Q27   1   1.0982  0.4380  0.8393  11.00000  0.05    0.17
Q28   1   1.0984  0.2740  0.8858  11.00000  0.05    0.16
Q29   1   1.1788  0.1698  0.8162  11.00000  0.05    0.15
Q30   1   0.8469  0.3048  1.1368  11.00000  0.05    0.14
;
_shelxl_version_number       20.13
