# Supplementary material for: N,N-Dimethyl-4-(pyren-1-yl)aniline
Source: Acta Crystallogr Sect E Struct Rep Online. 2013 Dec 7;70(Pt 1):o16. doi: 10.1107/S1600536813032698 (PMC3914066; doi:10.1107/S1600536813032698)
Supplement: Supplementary file 2 [file e-70-00o16-Isup2.hkl]

#
# h,k,l, Fc-squared, Fo-squared, sigma(Fo-squared), status flag
#
data_I
_shelx_title ' a'
_shelx_refln_list_code          4
_shelx_F_calc_maximum      190.76
_exptl_crystal_F_000       680.00
_reflns_d_resolution_high  0.6609

loop_
 _space_group_symop_operation_xyz
 'x, y, z'
 '-x, y+1/2, -z+1/2'
 '-x, -y, -z'
 'x, -y-1/2, z-1/2'

_cell_length_a     6.1270
_cell_length_b    30.6860
_cell_length_c     9.4780
_cell_angle_alpha  90.000
_cell_angle_beta  113.350
_cell_angle_gamma  90.000

_shelx_F_squared_multiplier     1.000

loop_
 _refln_index_h
 _refln_index_k
 _refln_index_l
 _refln_F_squared_calc
 _refln_F_squared_meas
 _refln_F_squared_sigma
 _refln_observed_status
   2   0   0          8.97         12.22         0.60 o
   3   0   0         38.55         54.98         2.17 o
   4   0   0       1007.25        975.56        37.14 o
   5   0   0        146.79        154.10         5.96 o
   6   0   0         32.13         32.06         1.83 o
   7   0   0        347.55        393.91        18.37 o
   8   0   0         16.34         17.10         2.98 o
   1   1   0        561.86        492.43        10.10 o
   2   1   0       1213.31       1078.46        23.68 o
   3   1   0          9.64          4.79         0.23 o
   4   1   0        261.12        268.40         7.24 o
   5   1   0        203.01        207.23         5.64 o
   6   1   0         28.31         33.62         1.38 o
   7   1   0          0.07         -0.61         0.73 o
   8   1   0          6.72          5.90         1.71 o
   1   2   0       3816.02       3412.70       102.70 o
   2   2   0        858.76        835.23        17.94 o
   3   2   0          3.61          0.98         0.22 o
   4   2   0         20.07         22.09         0.73 o
   5   2   0        137.14        137.31         4.12 o
   6   2   0         11.51         14.38         0.84 o
   7   2   0          0.39         -0.76         0.74 o
   8   2   0         19.50         17.02         2.32 o
   1   3   0       1191.56       1049.47        24.01 o
   2   3   0       1515.22       1409.57        30.25 o
   3   3   0        123.72        109.30         2.57 o
   4   3   0        279.80        296.58         7.46 o
   5   3   0         61.41         57.17         1.83 o
   6   3   0          6.16          6.91         0.69 o
   7   3   0        243.13        271.40         9.04 o
   8   3   0          3.53          4.13         2.13 o
   0   4   0      10578.46       9446.08       830.79 o
   1   4   0        202.95        185.55         4.41 o
   2   4   0        159.22        148.82         3.33 o
   3   4   0        864.71        853.74        18.55 o
   4   4   0        116.94        105.44         2.47 o
   5   4   0         41.13         33.12         1.16 o
   6   4   0          4.69          5.03         0.68 o
   7   4   0        200.87        220.61         8.00 o
   8   4   0         10.72         10.88         2.18 o
   1   5   0         88.81         75.77         2.07 o
   2   5   0        787.69        777.59        17.77 o
   3   5   0        439.42        522.64        11.24 o
   4   5   0         34.56         19.00         0.61 o
   5   5   0        484.58        454.05        12.25 o
   6   5   0          7.02          7.15         0.91 o
   7   5   0         77.24         89.43         3.40 o
   8   5   0          2.07          1.14         1.99 o
   0   6   0        908.06        799.74        27.27 o
   1   6   0        683.67        576.25        15.26 o
   2   6   0        720.68        653.86        15.98 o
   3   6   0          2.70          6.91         0.31 o
   4   6   0        109.71         99.55         2.64 o
   5   6   0        196.81        209.11         5.97 o
   6   6   0          0.43          1.88         0.96 o
   7   6   0         59.54         67.04         2.62 o
   8   6   0          3.65          3.83         2.20 o
   1   7   0         95.07         75.74         2.21 o
   2   7   0         14.60         18.08         0.81 o
   3   7   0        372.83        320.50         7.59 o
   4   7   0          1.00          0.43         0.38 o
   5   7   0        519.83        431.85        11.16 o
   6   7   0         75.57         85.99         2.83 o
   7   7   0         23.12         23.19         1.64 o
   8   7   0          0.54          3.44         2.59 o
   0   8   0       5375.62       4948.04       236.45 o
   1   8   0          1.76          2.53         0.79 o
   2   8   0        252.42        239.80         6.10 o
   3   8   0        215.99        189.32         4.67 o
   4   8   0        628.52        617.11        15.41 o
   5   8   0        257.35        227.29         5.90 o
   6   8   0         32.03         33.65         1.58 o
   7   8   0         21.20         22.92         1.58 o
   8   8   0          1.43          5.06         4.39 o
   1   9   0        142.14        123.47         3.47 o
   2   9   0        143.88        138.78         3.73 o
   3   9   0         28.40         16.25         0.64 o
   4   9   0        226.45        198.65         5.04 o
   5   9   0         36.36         33.37         1.05 o
   6   9   0         54.40         65.11         2.03 o
   7   9   0         37.79         35.83         1.91 o
   0  10   0        279.78        227.30         9.06 o
   1  10   0        215.18        202.39         6.28 o
   2  10   0       3464.62       3470.13        91.66 o
   3  10   0          4.97          8.67         0.59 o
   4  10   0         25.64         28.01         0.80 o
   5  10   0         59.74         49.07         1.46 o
   6  10   0         46.32         56.42         2.17 o
   7  10   0          0.16          1.57         1.16 o
   1  11   0        168.85        153.74         4.77 o
   2  11   0       1865.77       1857.99        49.34 o
   3  11   0          3.73          4.85         0.42 o
   4  11   0         91.50         86.85         2.29 o
   5  11   0          2.26          1.04         0.36 o
   6  11   0         67.70         69.58         3.49 o
   7  11   0          4.28          5.40         1.16 o
   0  12   0         10.29          8.60         1.91 o
   1  12   0         22.35         24.27         0.97 o
   2  12   0         35.25         30.05         1.49 o
   3  12   0        456.49        456.37        11.60 o
   4  12   0        210.84        211.37         5.58 o
   5  12   0         30.72         31.59         1.20 o
   6  12   0         15.15         14.64         0.69 o
   7  12   0         54.01         53.36         2.88 o
   1  13   0       1521.63       1488.24        45.27 o
   2  13   0        160.38        160.15         4.30 o
   3  13   0        136.81        113.83         2.97 o
   4  13   0          9.19         11.71         0.77 o
   5  13   0         40.11         44.98         1.52 o
   6  13   0          6.21          6.91         0.76 o
   7  13   0         19.34         18.99         1.31 o
   0  14   0          7.29         14.41         1.48 o
   1  14   0        746.63        784.78        23.94 o
   2  14   0         48.53         52.32         1.51 o
   3  14   0        196.34        163.15         4.42 o
   4  14   0        141.57        149.41         4.19 o
   5  14   0        300.26        318.91         8.43 o
   6  14   0         98.83         94.68         4.31 o
   7  14   0          0.36         -0.10         1.61 o
   1  15   0        770.60        847.40        25.75 o
   2  15   0         25.64         25.71         1.32 o
   3  15   0         32.37         42.98         2.30 o
   4  15   0        331.09        348.45         9.66 o
   5  15   0         57.09         52.44         1.54 o
   6  15   0          0.04         -0.19         0.93 o
   7  15   0         23.19         24.46         1.77 o
   0  16   0       1825.02       1615.24        63.44 o
   1  16   0         87.34         93.24         2.98 o
   2  16   0         37.31         42.16         2.07 o
   3  16   0        101.90         92.12         3.11 o
   4  16   0        316.40        282.07         7.81 o
   5  16   0        167.51        182.19         5.30 o
   6  16   0         38.48         42.49         1.45 o
   7  16   0         24.09         26.94         2.90 o
   1  17   0         76.90         98.39         3.14 o
   2  17   0         70.83         67.80         2.33 o
   3  17   0       2314.76       2175.63        68.64 o
   4  17   0        659.28        581.54        17.40 o
   5  17   0        149.00        146.78         4.36 o
   6  17   0         23.44         24.09         1.33 o
   7  17   0          4.51          3.94         1.43 o
   0  18   0        113.00        148.21         6.05 o
   1  18   0        251.40        249.55         7.67 o
   2  18   0        114.86        107.25         3.43 o
   3  18   0       3315.47       3226.09       102.27 o
   4  18   0          2.81         -0.23         0.80 o
   5  18   0         15.04         17.08         0.84 o
   6  18   0          3.09          5.09         0.68 o
   7  18   0         11.08         11.43         1.43 o
   1  19   0         18.84         13.01         3.17 o
   2  19   0         23.23         21.26         2.57 o
   3  19   0          0.95          1.98         1.05 o
   4  19   0        353.16        348.42        10.55 o
   5  19   0         18.44         21.54         0.91 o
   6  19   0         78.74         91.27         4.80 o
   7  19   0          1.32          1.45         1.31 o
   0  20   0         46.03         33.24         2.35 o
   1  20   0         53.57         42.63         3.17 o
   2  20   0          1.51          2.71         0.59 o
   3  20   0         88.29         83.62         2.87 o
   4  20   0         85.69         64.69         2.92 o
   5  20   0          8.80          6.46         1.02 o
   6  20   0          0.01          1.21         0.81 o
   7  20   0          7.43          6.78         2.32 o
   1  21   0         20.64         14.18         1.28 o
   2  21   0         32.91         33.90         1.40 o
   3  21   0        148.89        137.32         4.54 o
   4  21   0        603.91        542.43        16.38 o
   5  21   0          7.97          6.86         1.12 o
   6  21   0         14.30         17.52         2.44 o
   7  21   0         15.16         15.92         1.55 o
   0  22   0          6.56          2.55         0.63 o
   1  22   0        327.76        270.54        10.87 o
   2  22   0         18.59         18.71         1.33 o
   3  22   0         45.54         44.13         1.67 o
   4  22   0         67.57         51.90         1.80 o
   5  22   0          6.57          3.32         1.20 o
   6  22   0         66.72         84.52         8.72 o
   7  22   0          0.83          2.25         0.97 o
   1  23   0       1212.81       1068.35        42.37 o
   2  23   0        492.10        440.53        15.12 o
   3  23   0         31.98         27.35         1.71 o
   4  23   0         12.93         13.29         0.95 o
   5  23   0          0.32          0.46         0.64 o
   6  23   0          4.10          4.17         2.26 o
   7  23   0          5.81          7.58         1.29 o
   0  24   0        478.46        383.73        18.62 o
   1  24   0         81.33         65.13         3.00 o
   2  24   0        253.20        225.68         9.20 o
   3  24   0        100.01         95.90         3.28 o
   4  24   0         62.76         62.54         3.10 o
   5  24   0         31.17         35.65         2.07 o
   6  24   0         35.18         38.65         2.18 o
   7  24   0         28.42         32.36         2.30 o
   1  25   0        680.86        635.43        25.20 o
   2  25   0        271.61        256.52        10.46 o
   3  25   0        584.30        595.71        19.23 o
   4  25   0         68.26         71.41         2.87 o
   5  25   0          2.56          1.91         0.76 o
   6  25   0          0.01          0.25         1.60 o
   7  25   0         10.33         10.54         3.00 o
   0  26   0         47.03         43.81         4.00 o
   1  26   0        892.44        778.88        30.82 o
   2  26   0          1.59          4.14         1.53 o
   3  26   0        153.98        168.19         6.38 o
   4  26   0          8.41          8.45         0.94 o
   5  26   0          0.94          1.89         1.13 o
   6  26   0          2.39          5.44         7.07 o
   7  26   0          0.96          0.27         2.17 o
   1  27   0        888.49        735.21        29.07 o
   2  27   0         15.56          7.98         2.16 o
   3  27   0         33.87         34.50         2.16 o
   4  27   0        191.03        191.92         7.35 o
   5  27   0         30.02         26.65         4.50 o
   6  27   0         98.04        102.02        12.53 o
   0  28   0         33.16         20.45         7.93 o
   1  28   0        844.72        642.94        25.68 o
   2  28   0          1.83          1.12         2.15 o
   3  28   0        392.84        418.92        15.27 o
   4  28   0         13.27         11.26         1.07 o
   5  28   0          1.03          1.98         1.03 o
   6  28   0        192.72        181.38        23.16 o
   1  29   0          0.04          0.24         1.02 o
   2  29   0        179.46        160.53         7.17 o
   3  29   0          2.18          0.98         1.94 o
   4  29   0          3.00          4.45         0.97 o
   5  29   0         11.42         13.99         2.19 o
   6  29   0         22.55         22.11         5.33 o
   0  30   0        275.84        209.50        15.20 o
   1  30   0         86.21         74.82         3.41 o
   2  30   0         19.07         15.51         1.03 o
   3  30   0         72.35         67.91         3.30 o
   4  30   0        327.40        368.87        13.70 o
   5  30   0        128.53        136.12         6.32 o
   6  30   0        111.37        103.12        14.13 o
   1  31   0          6.49         10.08         3.35 o
   2  31   0         34.88         31.14         1.64 o
   3  31   0         70.55         78.06         3.28 o
   4  31   0         40.19         44.07         2.52 o
   5  31   0          3.62          3.79         1.85 o
   6  31   0        231.08        244.56        30.69 o
   0  32   0         59.23         47.18         4.22 o
   1  32   0        165.48        141.96         9.60 o
   2  32   0         24.40         22.25         6.89 o
   3  32   0         38.15         52.86         2.39 o
   4  32   0        297.76        362.19        15.97 o
   5  32   0          7.79          9.95         1.36 o
   6  32   0         54.83         62.08        14.63 o
   1  33   0          8.57          6.85         3.93 o
   2  33   0          1.21          0.90         1.19 o
   3  33   0          8.76         17.45         1.73 o
   4  33   0         74.30         86.34         9.04 o
   5  33   0         14.06         15.16         1.94 o
   0  34   0          0.15         27.35        17.56 o
   1  34   0          2.33          5.54         2.97 o
   2  34   0         18.44         17.46         4.02 o
   3  34   0         16.60         21.44         3.66 o
   4  34   0         18.29         25.22         3.23 o
   5  34   0          2.96          2.09         2.06 o
   1  35   0         14.54         19.90         4.43 o
   2  35   0          0.76         -0.38         3.80 o
   3  35   0          1.10         -1.45         3.66 o
   4  35   0          0.42         -3.07         5.95 o
   5  35   0         20.29         25.41         3.61 o
   0  36   0         88.74         90.23         8.10 o
   1  36   0         53.99         55.32         4.68 o
   2  36   0         17.97         17.66         5.51 o
   3  36   0        103.09        114.97         5.70 o
   4  36   0          0.32          5.53        10.37 o
   5  36   0         17.67         16.21         2.83 o
   1  37   0        111.13        124.88         7.16 o
   2  37   0          5.24          5.61         1.61 o
   3  37   0         38.08         43.52         4.02 o
   4  37   0          0.02          0.82         2.96 o
   5  37   0         12.00         10.46         2.73 o
   0  38   0        144.42        164.31        12.80 o
   1  38   0        215.01        237.25        12.37 o
   2  38   0          2.18          2.45         2.12 o
   3  38   0          1.53         -0.18         3.43 o
   4  38   0          0.04          0.17         4.97 o
   1  39   0         51.14         50.57         3.46 o
   2  39   0          2.75          3.26         2.14 o
   3  39   0         22.31         26.63         3.10 o
   4  39   0          0.66          0.55         3.77 o
   0  40   0          8.83         10.20         4.05 o
   1  40   0          3.23          7.42         1.99 o
   2  40   0        230.87        256.14        13.39 o
   3  40   0         13.85         12.12         1.75 o
   4  40   0          0.00         -2.40         2.01 o
   1  41   0         85.71         90.57         7.04 o
   2  41   0        233.40        247.21        13.06 o
   3  41   0        126.85        136.65        12.42 o
   0  42   0          0.24         -2.24         2.35 o
   1  42   0         23.29         20.63         2.88 o
   2  42   0        314.57        294.54        18.47 o
   3  42   0          8.75         15.44        14.01 o
   1  43   0          7.72          7.25         4.48 o
   2  43   0        374.45        330.11        17.24 o
   3  43   0          1.03         -1.01         3.71 o
   0  44   0        189.82        153.66        21.10 o
   1  44   0        139.06        112.43         7.01 o
   2  44   0         32.89         26.29        12.66 o
   1  45   0         30.00        127.28        38.49 o
  -8   1   1          1.99          4.61         1.08 o
  -7   1   1         12.49         13.68         0.96 o
  -6   1   1         48.70         45.80         1.69 o
  -5   1   1          0.10         -0.13         0.67 o
  -4   1   1         61.44         68.52         2.18 o
  -3   1   1        280.38        258.93         6.64 o
  -2   1   1         98.63         97.60         2.12 o
  -1   1   1       1094.64       1047.41        25.98 o
   0   1   1        439.28        405.79        12.27 o
   1   1   1       1937.69       1694.43        44.80 o
   2   1   1          7.73         11.66         0.50 o
   3   1   1        191.36        170.56         3.63 o
   4   1   1         43.30         41.89         0.93 o
   5   1   1          5.21          5.04         0.70 o
   6   1   1         60.26         67.85         2.44 o
   7   1   1         40.63         49.41         2.69 o
  -8   2   1          1.28          3.41         0.98 o
  -7   2   1         22.81         25.83         1.26 o
  -6   2   1          9.09          8.38         0.73 o
  -5   2   1         11.61         10.11         0.57 o
  -4   2   1         89.98         94.94         2.97 o
  -3   2   1        316.52        333.37         8.53 o
  -2   2   1         47.97         52.03         1.16 o
  -1   2   1          5.40          4.43         0.36 o
   0   2   1       2165.11       2062.96        61.63 o
   1   2   1      21532.34      19385.63      1392.80 o
   2   2   1          0.24         -0.02         0.30 o
   3   2   1        103.77         92.40         2.00 o
   4   2   1        226.91        220.38         4.67 o
   5   2   1        137.64        158.46         4.35 o
   6   2   1          4.89          4.99         0.80 o
   7   2   1         54.75         61.63         3.65 o
  -8   3   1          2.53          3.06         1.05 o
  -7   3   1         49.24         57.49         2.15 o
  -6   3   1         10.46         13.47         0.82 o
  -5   3   1        259.40        257.79         7.99 o
  -4   3   1        158.10        169.00         4.56 o
  -3   3   1       3620.39       3666.56        97.44 o
  -2   3   1         14.10          6.92         0.31 o
  -1   3   1        723.27        646.10        19.39 o
   0   3   1         61.47         59.78         1.79 o
   1   3   1       1628.58       1456.94        35.58 o
   2   3   1         27.35         27.94         0.68 o
   3   3   1          9.34          9.24         0.38 o
   4   3   1        203.31        179.94         3.87 o
   5   3   1         84.15         84.40         2.23 o
   6   3   1         35.30         43.40         1.64 o
   7   3   1          0.23         -1.65         1.16 o
  -8   4   1          1.91          1.94         1.10 o
  -7   4   1          0.08          1.10         0.85 o
  -6   4   1         79.75         89.72         3.06 o
  -5   4   1        613.07        640.29        19.71 o
  -4   4   1         23.87         19.50         0.66 o
  -3   4   1        215.49        197.09         4.91 o
  -2   4   1         23.47         18.37         0.56 o
  -1   4   1        117.61        112.44         3.64 o
   0   4   1       1086.47       1069.51        34.00 o
   1   4   1       1468.73       1395.33        34.13 o
   2   4   1        567.07        574.99        12.82 o
   3   4   1         46.14         48.96         1.08 o
   4   4   1        174.42        189.78         4.24 o
   5   4   1          6.25          6.20         0.66 o
   6   4   1          4.42          0.65         0.78 o
   7   4   1         37.26         44.94         2.52 o
  -8   5   1         18.83         19.28         1.48 o
  -7   5   1         10.30         13.15         0.95 o
  -6   5   1         62.96         60.98         2.30 o
  -5   5   1       1561.82       1454.58        42.56 o
  -4   5   1        115.84        111.81         3.23 o
  -3   5   1       2953.92       3054.34        81.93 o
  -2   5   1         63.09         65.33         1.91 o
  -1   5   1        692.91        612.27        21.05 o
   0   5   1          0.05          0.88         1.07 o
   1   5   1       7168.43       6923.08       298.74 o
   2   5   1        105.33        121.36         2.75 o
   3   5   1         46.42         40.93         0.97 o
   4   5   1       1232.66       1146.53        25.40 o
   5   5   1         40.72         30.39         0.98 o
   6   5   1          3.71          2.71         0.82 o
   7   5   1          0.60          0.34         1.42 o
  -8   6   1          4.94          6.69         1.24 o
  -7   6   1          0.01         -0.61         0.82 o
  -6   6   1          3.44          2.35         0.81 o
  -5   6   1         64.71         68.27         2.00 o
  -4   6   1         20.02         22.92         0.83 o
  -3   6   1        285.42        276.27         6.93 o
  -2   6   1          9.70         11.04         0.69 o
  -1   6   1         18.82         17.77         0.70 o
   0   6   1       1201.12       1088.57        37.20 o
   1   6   1        281.45        266.23         6.83 o
   2   6   1        381.63        384.82         8.87 o
   3   6   1         56.76         55.15         1.23 o
   4   6   1       2130.07       1908.60        40.93 o
   5   6   1        108.86         79.53         2.26 o
   6   6   1         10.39          9.37         0.93 o
   7   6   1          2.56          5.09         1.42 o
  -8   7   1         61.64         45.47         2.17 o
  -7   7   1         52.59         59.51         2.39 o
  -6   7   1        589.22        587.07        19.32 o
  -5   7   1        804.84        761.24        21.36 o
  -4   7   1         49.14         33.07         1.01 o
  -3   7   1        261.88        294.99         7.47 o
  -2   7   1        180.31        187.89         5.19 o
  -1   7   1          4.68          6.01         1.19 o
   0   7   1         97.50         90.68         3.30 o
   1   7   1         36.74         33.51         0.98 o
   2   7   1        375.09        396.84         9.15 o
   3   7   1         46.10         32.24         0.86 o
   4   7   1        911.44        900.24        21.95 o
   5   7   1          1.09          0.24         0.74 o
   6   7   1          1.17          0.64         0.99 o
   7   7   1         14.27         13.74         1.73 o
  -8   8   1         33.69         28.96         1.71 o
  -7   8   1          4.49          5.45         0.77 o
  -6   8   1        506.92        482.99        14.24 o
  -5   8   1        253.22        292.59         8.22 o
  -4   8   1         60.12         49.26         1.40 o
  -3   8   1          7.88         10.18         0.47 o
  -2   8   1        142.75        128.02         3.77 o
  -1   8   1        366.56        352.89        10.86 o
   0   8   1       2451.21       2335.90        79.67 o
   1   8   1        276.99        253.49         6.84 o
   2   8   1        368.64        417.99         9.67 o
   3   8   1         67.66         68.27         1.64 o
   4   8   1          6.84          6.91         0.41 o
   5   8   1          1.55          0.33         0.52 o
   6   8   1          2.71          3.34         0.88 o
   7   8   1        162.94        180.37         7.68 o
  -8   9   1        408.66        346.26        13.54 o
  -7   9   1         89.20         97.85         3.69 o
  -6   9   1        116.15        128.05         3.68 o
  -5   9   1        572.42        552.78        15.52 o
  -4   9   1         96.32        104.65         2.70 o
  -3   9   1          7.60          5.05         0.86 o
  -2   9   1       1257.38       1262.77        36.31 o
  -1   9   1         81.25         80.62         3.00 o
   0   9   1        303.56        294.07        10.21 o
   1   9   1        215.11        204.57         5.49 o
   2   9   1        356.38        347.12         8.00 o
   3   9   1         19.98         20.80         0.66 o
   4   9   1        425.33        428.19        10.32 o
   5   9   1        169.79        124.19         3.44 o
   6   9   1          6.02          5.83         1.20 o
   7   9   1         10.48         12.12         1.32 o
  -8  10   1        287.73        235.73         9.40 o
  -7  10   1         84.72         96.87         3.64 o
  -6  10   1        145.93        142.72         4.06 o
  -5  10   1         45.01         44.50         1.35 o
  -4  10   1         59.14         60.61         1.68 o
  -3  10   1       1957.74       1972.38        50.96 o
  -2  10   1       2284.55       2255.71        68.30 o
  -1  10   1         18.39         17.50         1.68 o
   0  10   1        911.19        848.89        25.92 o
   1  10   1         10.47          7.83         0.92 o
   2  10   1        147.30        137.71         3.23 o
   3  10   1          1.62          2.79         0.42 o
   4  10   1        153.29        139.34         3.36 o
   5  10   1         89.83         64.14         1.94 o
   6  10   1          0.56          0.75         0.66 o
   7  10   1         42.71         51.51         2.64 o
  -8  11   1         36.35         26.39         1.90 o
  -7  11   1          2.05          1.46         1.02 o
  -6  11   1        136.20        128.53         3.95 o
  -5  11   1          0.26          0.74         0.44 o
  -4  11   1          4.58          5.56         0.74 o
  -3  11   1         13.33         16.40         0.74 o
  -2  11   1        150.93        146.16         4.53 o
  -1  11   1        140.71        123.63         4.37 o
   0  11   1        583.76        567.58        19.46 o
   1  11   1         79.67         75.86         2.15 o
   2  11   1         13.31         15.00         0.57 o
   3  11   1        128.27        121.62         3.07 o
   4  11   1          0.00          0.14         0.64 o
   5  11   1        172.86        158.80         4.64 o
   6  11   1          5.19          6.10         0.75 o
   7  11   1        503.77        540.77        22.49 o
  -8  12   1        242.86        192.57         9.44 o
  -7  12   1         90.63         92.30         4.01 o
  -6  12   1         10.78         10.03         0.87 o
  -5  12   1         68.31         68.81         2.07 o
  -4  12   1        164.59        163.55         4.33 o
  -3  12   1         25.93         26.17         1.53 o
  -2  12   1          3.04          5.94         1.31 o
  -1  12   1        396.73        412.25        14.13 o
   0  12   1       1393.69       1426.19        43.43 o
   1  12   1          0.20          1.17         0.99 o
   2  12   1          2.67          5.50         1.24 o
   3  12   1        759.23        718.19        17.64 o
   4  12   1          0.01          0.27         0.84 o
   5  12   1         71.77         70.29         2.17 o
   6  12   1         53.68         60.38         2.39 o
   7  12   1        390.68        365.27        21.06 o
  -8  13   1        308.01        238.58        13.53 o
  -7  13   1          1.07          1.85         0.73 o
  -6  13   1          9.42         10.58         0.68 o
  -5  13   1        177.55        171.74         4.96 o
  -4  13   1        108.14        118.14         3.17 o
  -3  13   1        207.98        245.08         7.11 o
  -2  13   1        460.16        457.37        13.88 o
  -1  13   1       3131.69       3213.35       109.14 o
   0  13   1        828.11        823.52        25.08 o
   1  13   1         59.94         59.69         2.58 o
   2  13   1        277.36        292.65         9.40 o
   3  13   1         12.90         10.37         0.62 o
   4  13   1        304.24        299.88         7.80 o
   5  13   1         85.94         91.32         2.90 o
   6  13   1         67.68         82.26         5.68 o
   7  13   1          1.17         -0.03         0.91 o
  -8  14   1         59.53         43.89         4.73 o
  -7  14   1         48.52         54.52         1.89 o
  -6  14   1          0.48         -0.04         0.58 o
  -5  14   1         46.86         46.55         2.00 o
  -4  14   1         11.30         12.85         1.01 o
  -3  14   1          0.28          0.35         0.61 o
  -2  14   1        287.63        301.56         9.23 o
  -1  14   1        917.17        988.20        33.55 o
   0  14   1       2991.71       3232.99        98.14 o
   1  14   1       1687.36       1765.91        60.18 o
   2  14   1        122.27        124.79         4.14 o
   3  14   1         25.31         35.10         1.13 o
   4  14   1         69.20         60.38         1.84 o
   5  14   1         44.59         41.00         1.52 o
   6  14   1          9.09         10.21         0.99 o
   7  14   1         57.11         51.08         4.64 o
  -7  15   1         55.53         64.35         3.29 o
  -6  15   1          0.36          0.03         0.45 o
  -5  15   1         62.64         57.91         1.82 o
  -4  15   1         38.09         33.09         1.03 o
  -3  15   1         75.32         56.09         1.76 o
  -2  15   1         55.11         34.26         2.12 o
  -1  15   1        704.67        724.92        24.73 o
   0  15   1       4179.86       4522.21       137.33 o
   1  15   1          2.31         14.99         1.98 o
   2  15   1         28.18         33.36         1.43 o
   3  15   1         68.91         63.08         1.88 o
   4  15   1        405.37        416.38        11.48 o
   5  15   1        155.80        152.54         4.92 o
   6  15   1        226.69        236.10         8.28 o
   7  15   1         11.62         12.88         3.00 o
  -7  16   1         16.49         20.52         1.51 o
  -6  16   1         16.73         18.06         1.01 o
  -5  16   1        442.48        456.71        13.14 o
  -4  16   1         81.98         83.33         2.40 o
  -3  16   1        127.38        104.06         3.25 o
  -2  16   1        617.47        564.41        17.18 o
  -1  16   1        517.01        578.11        19.80 o
   0  16   1        131.87        143.96         4.53 o
   1  16   1          4.47         11.69         1.23 o
   2  16   1         18.35         12.63         1.71 o
   3  16   1        601.23        578.18        17.36 o
   4  16   1        124.53        112.00         3.56 o
   5  16   1         23.50         26.28         1.37 o
   6  16   1        267.96        319.42        16.86 o
   7  16   1          5.50          4.19         1.22 o
  -7  17   1          0.70          1.27         0.79 o
  -6  17   1         20.21         21.04         1.35 o
  -5  17   1         17.68         14.41         0.71 o
  -4  17   1        151.48        144.30         3.88 o
  -3  17   1         27.58         26.84         0.95 o
  -2  17   1          2.29          2.92         0.67 o
  -1  17   1        135.42        141.32         5.41 o
   0  17   1         48.56         47.10         2.12 o
   1  17   1        182.15        197.32         6.93 o
   2  17   1        190.46        177.93         5.87 o
   3  17   1        662.18        655.57        19.78 o
   4  17   1        355.44        391.71        11.77 o
   5  17   1        202.47        219.69         6.98 o
   6  17   1          0.75          3.68         0.76 o
   7  17   1          0.87          0.79         1.34 o
  -7  18   1         37.05         45.41         2.83 o
  -6  18   1         41.55         45.64         1.53 o
  -5  18   1         71.05         66.66         3.11 o
  -4  18   1       2041.05       1967.69        53.63 o
  -3  18   1       1636.96       1505.82        43.50 o
  -2  18   1        164.52        154.37         4.87 o
  -1  18   1         17.74         19.76         1.72 o
   0  18   1         62.14         69.35         2.50 o
   1  18   1        113.80        127.71         4.58 o
   2  18   1          9.15          9.01         0.69 o
   3  18   1         39.44         32.97         1.60 o
   4  18   1        130.55        108.93         3.82 o
   5  18   1        194.82        203.30         8.06 o
   6  18   1          0.88          2.68         1.08 o
   7  18   1          1.90          0.10         3.15 o
  -8  19   1          4.95          4.39         3.38 o
  -7  19   1         75.36         82.58         4.97 o
  -6  19   1         83.04         91.06         2.80 o
  -5  19   1         60.36         63.58         1.98 o
  -4  19   1         47.76         30.26         1.14 o
  -3  19   1         26.28         23.29         1.31 o
  -2  19   1         17.53         16.61         1.44 o
  -1  19   1         30.52         32.50         1.51 o
   0  19   1         13.50          8.61         1.63 o
   1  19   1         31.46         17.98         1.40 o
   2  19   1         24.07         21.97         1.07 o
   3  19   1       1200.69       1162.25        36.89 o
   4  19   1          9.55          4.19         0.66 o
   5  19   1          8.47         12.25         1.47 o
   6  19   1          0.20         -1.11         1.60 o
   7  19   1          4.28          4.78         2.12 o
  -7  20   1          0.73          0.16         1.47 o
  -6  20   1        141.51        164.10         6.22 o
  -5  20   1          0.16          1.13         0.46 o
  -4  20   1        662.96        558.42        17.72 o
  -3  20   1         93.50         83.50         2.58 o
  -2  20   1         51.66         60.90         3.02 o
  -1  20   1          0.16         -0.48         1.72 o
   0  20   1        115.38        124.35         3.98 o
   1  20   1        243.15        224.00         7.84 o
   2  20   1          0.36          0.72         0.66 o
   3  20   1        960.06        864.89        27.63 o
   4  20   1        325.33        332.89        10.15 o
   5  20   1          2.65          1.67         1.26 o
   6  20   1          0.96          2.49         0.78 o
   7  20   1          0.40         -3.04         3.04 o
  -7  21   1         15.94         16.05         1.31 o
  -6  21   1         78.28         80.96         3.99 o
  -5  21   1         79.46         70.06         2.77 o
  -4  21   1         22.64         18.66         0.93 o
  -3  21   1        309.95        287.06         9.28 o
  -2  21   1         38.21         31.47         1.97 o
  -1  21   1          3.54          1.61         1.13 o
   0  21   1          3.13          2.64         0.55 o
   1  21   1         50.16         43.21         1.81 o
   2  21   1          5.56          5.79         1.84 o
   3  21   1         27.36         39.59         1.58 o
   4  21   1         31.55         25.58         1.20 o
   5  21   1        146.67        155.49         9.80 o
   6  21   1         41.20         51.34         3.35 o
   7  21   1          3.04          1.35         2.70 o
  -7  22   1         57.17         58.36         5.07 o
  -6  22   1         97.67         92.43         3.75 o
  -5  22   1         35.20         36.41         1.46 o
  -4  22   1         32.66         30.53         1.47 o
  -3  22   1        222.05        216.45         8.08 o
  -2  22   1        582.52        499.09        15.36 o
  -1  22   1         20.08         24.93         1.84 o
   0  22   1          3.40          5.01         2.02 o
   1  22   1       1012.22        951.10        32.66 o
   2  22   1         20.08         17.61         0.89 o
   3  22   1         60.48         49.97         2.27 o
   4  22   1         97.27         89.37         2.93 o
   5  22   1         30.74         34.79         1.56 o
   6  22   1          7.61         10.97         2.06 o
   7  22   1          0.03         -2.70         3.04 o
  -7  23   1         44.29         44.15         4.01 o
  -6  23   1        314.74        349.66        13.73 o
  -5  23   1          2.02          2.23         1.13 o
  -4  23   1        170.81        148.10         5.69 o
  -3  23   1          0.85         -0.23         0.88 o
  -2  23   1       1860.47       1748.58        59.80 o
  -1  23   1         33.15         35.66         1.30 o
   0  23   1        110.70         97.20         3.63 o
   1  23   1       1933.80       1793.97        60.86 o
   2  23   1         17.25         16.59         2.04 o
   3  23   1         13.05         11.80         1.77 o
   4  23   1        101.04        114.05         7.58 o
   5  23   1         22.05         31.75         4.18 o
   6  23   1          0.00         -1.19         0.84 o
   7  23   1          8.09          5.50         2.60 o
  -7  24   1         19.41         18.79         1.38 o
  -6  24   1         57.66         63.73         2.40 o
  -5  24   1          9.94         10.01         2.31 o
  -4  24   1         19.73         14.30         1.25 o
  -3  24   1         46.43         42.90         2.16 o
  -2  24   1        525.50        512.78        20.41 o
  -1  24   1        485.68        465.06        14.25 o
   0  24   1          3.43          4.00         1.41 o
   1  24   1       1289.40       1216.97        41.72 o
   2  24   1         12.77          8.92         0.82 o
   3  24   1          0.10         -1.09         1.23 o
   4  24   1         12.30         13.37         3.17 o
   5  24   1          1.24         -0.94         1.40 o
   6  24   1         54.46         64.88         3.69 o
   7  24   1          1.30          1.86         2.19 o
  -7  25   1          5.49          4.62         1.33 o
  -6  25   1          0.60         -0.01         1.29 o
  -5  25   1         24.91         22.78         1.83 o
  -4  25   1         46.49         49.53         4.70 o
  -3  25   1        191.08        197.93         8.09 o
  -2  25   1        938.88        865.01        33.91 o
  -1  25   1        227.33        190.60         5.98 o
   0  25   1         31.27         32.96         2.45 o
   1  25   1        107.04         86.99         3.25 o
   2  25   1        320.85        300.34         9.81 o
   3  25   1          0.58         -0.46         3.29 o
   4  25   1          8.48          7.10         1.24 o
   5  25   1         21.93         24.59         3.54 o
   6  25   1         15.06         16.57         2.03 o
  -7  26   1          7.03          6.42         1.69 o
  -6  26   1          3.76          3.52         0.89 o
  -5  26   1          0.38         -0.40         1.19 o
  -4  26   1          5.60          3.68         1.25 o
  -3  26   1        757.56        710.05        27.79 o
  -2  26   1          0.01         -0.56         3.35 o
  -1  26   1         19.37          9.44         1.71 o
   0  26   1          0.35         -1.07         0.87 o
   1  26   1        419.84        358.31        12.47 o
   2  26   1         71.45         56.51         2.16 o
   3  26   1         57.70         62.79         2.33 o
   4  26   1        102.60        108.66         3.96 o
   5  26   1          6.83          6.68         2.89 o
   6  26   1          7.50          9.15         1.09 o
  -7  27   1         40.51         38.18         2.63 o
  -6  27   1         24.40         32.91         2.79 o
  -5  27   1          0.17         -0.97         1.45 o
  -4  27   1         22.27         19.03         1.66 o
  -3  27   1          2.90          2.69         6.24 o
  -2  27   1        179.55        195.74         8.08 o
  -1  27   1         30.27         25.48         1.80 o
   0  27   1          0.13          1.20         3.39 o
   1  27   1          0.15         10.93         2.13 o
   2  27   1        377.44        336.13        10.94 o
   3  27   1        345.27        352.92        11.51 o
   4  27   1        138.09        156.30         5.81 o
   5  27   1         47.50         48.17         2.26 o
   6  27   1          6.52          8.29         1.47 o
  -7  28   1          1.78          2.88         3.02 o
  -6  28   1          0.68          1.01         1.20 o
  -5  28   1         76.74         76.00         3.45 o
  -4  28   1         61.34         64.78         2.82 o
  -3  28   1         44.85         46.46         4.00 o
  -2  28   1        419.76        318.25        12.84 o
  -1  28   1         23.41         11.81         2.53 o
   0  28   1          1.78          1.24         2.19 o
   1  28   1        289.01        238.11         8.39 o
   2  28   1          4.56          7.42         2.70 o
   3  28   1         38.11         52.78         3.21 o
   4  28   1         31.26         33.80         1.94 o
   5  28   1          1.10          0.74         1.22 o
   6  28   1         23.09         27.88         3.20 o
  -6  29   1         16.10         19.10         2.25 o
  -5  29   1         16.53         20.75         3.08 o
  -4  29   1        229.88        254.12         9.58 o
  -3  29   1        120.27        122.11         5.28 o
  -2  29   1         31.63         20.39         3.16 o
  -1  29   1         10.40          7.47         1.96 o
   0  29   1         44.54         36.31         2.06 o
   1  29   1        200.31        155.74         5.66 o
   2  29   1         14.67         14.48         1.83 o
   3  29   1          1.85          4.03         2.44 o
   4  29   1        194.11        211.21         8.28 o
   5  29   1        170.86        203.55        10.79 o
   6  29   1         74.95         83.41         8.61 o
  -6  30   1        178.75        190.31        17.58 o
  -5  30   1          3.42          4.43         1.05 o
  -4  30   1         15.60         21.61         1.94 o
  -3  30   1         12.19         18.12         2.52 o
  -2  30   1         42.48         43.86         4.58 o
  -1  30   1         30.77         24.85         5.80 o
   0  30   1        364.26        307.41        12.37 o
   1  30   1         13.68         19.27         1.60 o
   2  30   1         41.15         32.98         4.05 o
   3  30   1         92.03         98.94         4.73 o
   4  30   1         82.07         80.13         4.56 o
   5  30   1          0.75          0.65         2.42 o
   6  30   1         87.91        105.98        13.25 o
  -6  31   1        336.22        273.29        31.66 o
  -5  31   1          9.80         13.02         1.20 o
  -4  31   1         40.88         58.92         2.64 o
  -3  31   1         29.63         25.99         1.61 o
  -2  31   1         61.83         49.20         5.07 o
  -1  31   1        128.53        108.14         4.65 o
   0  31   1         52.42         33.65         3.42 o
   1  31   1        295.20        266.20        10.91 o
   2  31   1          1.31          1.77         1.00 o
   3  31   1          4.47          4.64         2.33 o
   4  31   1        130.04        154.82         7.93 o
   5  31   1        189.78        199.48        14.71 o
   6  31   1          0.29         -0.95         3.59 o
  -6  32   1         12.69         12.45         2.02 o
  -5  32   1         42.23         43.07         3.05 o
  -4  32   1         13.96         18.81         2.91 o
  -3  32   1          0.82          1.49         2.68 o
  -2  32   1          0.28         -0.30         4.39 o
  -1  32   1         20.05         18.76         5.51 o
   0  32   1         55.56         47.27         2.30 o
   1  32   1          3.90          1.83         2.28 o
   2  32   1          7.13          5.82         1.14 o
   3  32   1         28.70         37.44         2.84 o
   4  32   1          8.32         13.92         2.25 o
   5  32   1         25.76         35.79         4.12 o
  -6  33   1         70.46         62.43         4.13 o
  -5  33   1          0.16         -0.10         1.05 o
  -4  33   1        232.39        286.52        12.76 o
  -3  33   1          6.50          8.64         3.36 o
  -2  33   1         48.46         50.55         6.72 o
  -1  33   1          2.94          3.11         2.29 o
   0  33   1         49.35         40.16         2.57 o
   1  33   1         61.10         57.62         5.46 o
   2  33   1         14.06         15.66         1.68 o
   3  33   1        310.22        366.96        13.63 o
   4  33   1          4.28          5.49         2.03 o
   5  33   1         49.59         55.84         3.73 o
  -6  34   1         46.26         34.35         7.41 o
  -5  34   1          0.45          0.15         1.03 o
  -4  34   1          1.51          1.05         2.76 o
  -3  34   1          1.10          4.06         1.36 o
  -2  34   1          2.83          1.41         1.43 o
  -1  34   1         13.23         12.05         4.00 o
   0  34   1          0.00          1.57         1.50 o
   1  34   1         50.61         52.22         2.66 o
   2  34   1          2.99          3.79         0.82 o
   3  34   1         95.23        118.74         4.80 o
   4  34   1          2.00          3.19         1.97 o
   5  34   1          0.92          0.62         1.26 o
  -5  35   1         12.83         11.28         1.58 o
  -4  35   1          2.89          5.49         3.22 o
  -3  35   1         18.56         26.23         6.24 o
  -2  35   1          0.18         -0.08         1.98 o
  -1  35   1          2.88          3.33         9.30 o
   0  35   1         61.57         68.84         4.18 o
   1  35   1          5.09          5.76         1.99 o
   2  35   1          9.93         10.58         1.79 o
   3  35   1         45.44         54.84         2.82 o
   4  35   1         39.26         43.34         3.59 o
   5  35   1         29.36         32.04         4.44 o
  -5  36   1          5.39          4.76         1.87 o
  -4  36   1         17.01         25.91         3.03 o
  -3  36   1         63.48         67.39         9.07 o
  -2  36   1          2.28          1.84         2.04 o
  -1  36   1          0.96          0.36         9.95 o
   0  36   1          0.14         -2.61         2.61 o
   1  36   1          1.43          2.51         1.01 o
   2  36   1         24.59         27.54         2.24 o
   3  36   1          0.03          1.64         1.02 o
   4  36   1          9.17         10.15         1.21 o
   5  36   1          7.61          8.69         2.90 o
  -5  37   1          0.84         -1.51         5.45 o
  -4  37   1         19.15         27.19         3.16 o
  -3  37   1          0.04          2.38         3.61 o
  -2  37   1          2.40          3.42         2.63 o
  -1  37   1         82.34         91.00         5.35 o
   0  37   1          2.98          0.62         1.85 o
   1  37   1         17.02         22.16         3.50 o
   2  37   1          8.87          9.26         2.54 o
   3  37   1          0.41          1.00         6.25 o
   4  37   1          0.04          2.67         4.39 o
  -5  38   1          2.78          0.71         5.42 o
  -4  38   1          1.81          0.58         3.45 o
  -3  38   1          1.46         -1.94         3.24 o
  -2  38   1          7.71          6.87         2.86 o
  -1  38   1        178.98        232.47        12.19 o
   0  38   1         60.53         64.08         4.30 o
   1  38   1          9.96         16.74         2.35 o
   2  38   1         28.22         24.77         2.89 o
   3  38   1          0.42          0.53         2.77 o
   4  38   1          5.04          3.31         2.13 o
  -4  39   1         14.27         16.73         2.51 o
  -3  39   1         15.75         13.94         2.16 o
  -2  39   1        117.04        135.58         8.92 o
  -1  39   1         12.02         14.16         3.50 o
   0  39   1        191.17        246.21        12.85 o
   1  39   1          1.18          3.72         2.19 o
   2  39   1         34.49         38.69         3.23 o
   3  39   1         49.87         53.11         3.36 o
   4  39   1          0.91         -0.46         2.58 o
  -4  40   1          1.21         -1.45         2.17 o
  -3  40   1          4.65          2.85         4.39 o
  -2  40   1        187.73        200.11        10.93 o
  -1  40   1         45.50         53.46         9.15 o
   0  40   1          0.21         -4.14         4.58 o
   1  40   1         68.45         78.66         4.85 o
   2  40   1         17.63         21.44         2.75 o
   3  40   1         27.17         24.27         6.51 o
  -4  41   1         21.42         20.58         4.37 o
  -3  41   1          1.93          4.13         2.84 o
  -2  41   1        390.79        395.26        20.27 o
  -1  41   1         37.38         37.04         4.87 o
   0  41   1          2.16          5.43        13.60 o
   1  41   1         38.98         39.98         7.64 o
   2  41   1        104.31        113.17         8.01 o
   3  41   1         11.60         10.02         3.16 o
  -3  42   1         57.32         43.20        15.35 o
  -2  42   1         22.20         20.00         3.12 o
  -1  42   1         15.55         21.74         2.46 o
   0  42   1         82.97         92.49         5.65 o
   1  42   1        346.71        342.93        17.71 o
   2  42   1        423.48        437.81        29.79 o
   3  42   1         10.96         17.50         3.06 o
  -3  43   1          8.99          9.35         2.59 o
  -2  43   1        114.51         90.30         5.79 o
  -1  43   1        148.04        143.33        12.33 o
   0  43   1         17.69         13.24         5.44 o
   1  43   1         69.32         65.23         4.61 o
   2  43   1          0.28          3.34         2.42 o
  -2  44   1          1.03         -0.68         3.02 o
  -1  44   1         58.65         45.69         3.73 o
   0  44   1         22.97         13.69         3.85 o
   1  44   1          3.17          0.38         3.08 o
   2  44   1          4.21          6.41         4.39 o
  -1  45   1         34.76         50.54         6.27 o
   0  45   1         13.19          1.05         8.10 o
  -8   0   2          3.22          2.12         1.37 o
  -7   0   2        102.22        110.49         5.36 o
  -6   0   2         22.77         21.03         1.39 o
  -5   0   2        234.32        232.28         9.61 o
  -4   0   2         83.60         87.76         3.16 o
  -3   0   2        254.43        256.74         7.62 o
  -2   0   2       6831.52       6577.62       329.39 o
  -1   0   2      11113.79      10162.50       894.18 o
   0   0   2       2968.01       2721.50       131.79 o
   1   0   2       3368.58       3096.62       148.31 o
   2   0   2        424.60        460.20        16.71 o
   3   0   2          4.85          6.43         0.63 o
   4   0   2        363.57        346.01        11.64 o
   5   0   2        636.09        629.33        22.41 o
   6   0   2          0.29          2.63         1.22 o
   7   0   2         19.72         23.01         2.16 o
  -8   1   2         51.93         58.59         2.55 o
  -7   1   2          0.97          0.66         0.69 o
  -6   1   2         28.03         31.61         1.30 o
  -5   1   2         63.13         59.64         1.86 o
  -4   1   2         10.28         13.96         0.45 o
  -3   1   2         85.26         87.48         2.02 o
  -2   1   2       1380.43       1249.42        29.92 o
  -1   1   2      36390.24      33569.80      2953.37 o
   0   1   2      19157.99      17499.06      1087.95 o
   1   1   2       4497.09       4318.64       136.96 o
   2   1   2        896.53        858.76        21.93 o
   3   1   2         22.92         15.48         0.85 o
   4   1   2        338.43        313.79         7.26 o
   5   1   2         15.40         17.03         0.90 o
   6   1   2        120.29        145.11         4.89 o
   7   1   2         18.41         24.70         1.44 o
  -8   2   2        115.81        116.37         4.45 o
  -7   2   2          1.51          2.10         0.74 o
  -6   2   2         14.77         14.88         0.91 o
  -5   2   2         10.80          9.41         0.50 o
  -4   2   2         64.35         65.68         1.56 o
  -3   2   2          0.40          1.08         0.24 o
  -2   2   2         53.42         45.81         1.28 o
  -1   2   2         90.44         80.94         2.56 o
   0   2   2       3241.98       3008.94        95.07 o
   1   2   2        356.61        319.21        10.28 o
   2   2   2        483.51        489.57        12.49 o
   3   2   2         73.27         74.63         1.85 o
   4   2   2         47.73         37.95         1.05 o
   5   2   2         22.80         22.98         0.68 o
   6   2   2        118.01        134.85         5.39 o
   7   2   2         49.93         49.69         3.98 o
  -8   3   2         95.99         91.41         3.54 o
  -7   3   2         10.19         10.87         0.85 o
  -6   3   2         31.27         27.42         1.09 o
  -5   3   2         13.08          8.98         0.62 o
  -4   3   2        177.16        181.77         4.15 o
  -3   3   2        355.31        401.48         9.40 o
  -2   3   2        246.13        220.73         5.79 o
  -1   3   2       8211.41       7767.00       384.06 o
   0   3   2         19.20         14.18         0.56 o
   1   3   2       2313.89       2171.25        65.03 o
   2   3   2       6240.87       6455.66       163.88 o
   3   3   2        122.34        109.97         2.76 o
   4   3   2        393.42        357.68         8.43 o
   5   3   2         10.45         12.46         0.54 o
   6   3   2          2.25          5.07         1.36 o
   7   3   2          3.34          6.02         1.12 o
  -8   4   2          0.89          1.23         0.97 o
  -7   4   2          0.48          0.13         0.77 o
  -6   4   2        108.48        101.41         3.45 o
  -5   4   2        134.60        131.83         3.74 o
  -4   4   2        111.94        112.31         2.68 o
  -3   4   2       2025.63       2195.96        51.10 o
  -2   4   2         60.09         43.34         1.44 o
  -1   4   2        410.37        412.43        12.45 o
   0   4   2        965.31        897.06        25.62 o
   1   4   2       4878.76       4625.02       138.95 o
   2   4   2       3145.60       3255.48        79.53 o
   3   4   2          1.27          2.94         0.33 o
   4   4   2        660.25        621.45        14.76 o
   5   4   2         80.78         83.04         2.20 o
   6   4   2         14.74         13.39         1.11 o
   7   4   2          5.99          5.18         1.22 o
  -8   5   2         46.96         36.83         1.77 o
  -7   5   2        123.44        134.05         4.94 o
  -6   5   2        208.37        237.51         7.86 o
  -5   5   2         63.08         66.55         1.98 o
  -4   5   2        612.00        595.93        14.44 o
  -3   5   2         17.87         21.23         0.66 o
  -2   5   2        551.09        553.33        16.68 o
  -1   5   2         44.23         35.83         1.38 o
   0   5   2          4.49          4.18         0.50 o
   1   5   2        123.67         98.60         3.10 o
   2   5   2         94.37        103.74         2.61 o
   3   5   2          0.37          1.07         0.49 o
   4   5   2          9.91          3.14         0.66 o
   5   5   2        235.54        237.39         5.87 o
   6   5   2         22.48         22.55         1.13 o
   7   5   2         11.78         13.37         1.35 o
  -8   6   2         62.61         56.16         2.43 o
  -7   6   2         27.09         31.13         1.35 o
  -6   6   2          0.03         -0.61         0.58 o
  -5   6   2        895.04        893.36        25.03 o
  -4   6   2         10.78         11.95         0.62 o
  -3   6   2         66.77         66.30         2.03 o
  -2   6   2        382.42        356.00        10.73 o
  -1   6   2          7.97          8.92         0.54 o
   0   6   2         11.78         11.01         0.98 o
   1   6   2         62.63         47.07         1.64 o
   2   6   2       1429.63       1543.80        37.72 o
   3   6   2        327.16        285.17         7.06 o
   4   6   2        172.04        194.05         4.62 o
   5   6   2          3.42          2.65         0.37 o
   6   6   2         44.60         45.73         1.69 o
   7   6   2          6.24          6.68         1.37 o
  -8   7   2          2.53          1.71         1.04 o
  -7   7   2        259.20        270.05         9.02 o
  -6   7   2        156.28        160.23         4.66 o
  -5   7   2       1756.78       1749.89        49.01 o
  -4   7   2        145.99        145.14         3.73 o
  -3   7   2          1.45          2.38         0.94 o
  -2   7   2       1137.77       1203.54        38.20 o
  -1   7   2        610.11        580.36        18.51 o
   0   7   2        110.67         89.71         2.86 o
   1   7   2        916.40        899.01        27.20 o
   2   7   2       1241.60       1329.14        33.79 o
   3   7   2         51.31         53.08         1.41 o
   4   7   2       1519.64       1396.79        34.10 o
   5   7   2         99.77         95.14         2.63 o
   6   7   2         19.81         19.16         1.00 o
   7   7   2          0.09          0.07         1.04 o
  -8   8   2          2.22          3.24         1.06 o
  -7   8   2         94.30        105.73         3.93 o
  -6   8   2         45.33         26.26         1.00 o
  -5   8   2        335.08        302.30         8.97 o
  -4   8   2          7.36          7.16         0.41 o
  -3   8   2         45.88         51.63         1.45 o
  -2   8   2       2005.41       2060.63        58.81 o
  -1   8   2         42.57         43.59         1.65 o
   0   8   2         48.36         48.20         1.79 o
   1   8   2       1545.94       1591.17        47.81 o
   2   8   2          0.97          0.85         0.39 o
   3   8   2          8.93         10.67         0.77 o
   4   8   2        684.71        599.32        15.36 o
   5   8   2         20.86         13.27         0.62 o
   6   8   2          2.37          1.54         0.80 o
   7   8   2          0.64          1.72         2.25 o
  -8   9   2          0.77         -0.93         1.07 o
  -7   9   2         10.07         10.52         0.96 o
  -6   9   2          7.52          4.40         0.57 o
  -5   9   2         16.09         17.22         0.89 o
  -4   9   2          7.61          6.05         0.72 o
  -3   9   2        719.88        826.57        24.69 o
  -2   9   2        789.54        846.42        24.39 o
  -1   9   2        452.64        463.16        14.77 o
   0   9   2        174.68        174.58         5.73 o
   1   9   2       1463.71       1499.63        41.09 o
   2   9   2        335.37        377.86         9.32 o
   3   9   2         68.54         67.61         1.86 o
   4   9   2        136.31         97.26         3.13 o
   5   9   2        229.17        207.61         5.85 o
   6   9   2          4.92          6.19         1.44 o
   7   9   2         13.99         16.33         1.61 o
  -8  10   2         49.79         50.99         2.45 o
  -7  10   2        142.91        157.89         5.75 o
  -6  10   2         48.72         48.43         1.61 o
  -5  10   2        395.54        381.29        10.22 o
  -4  10   2        117.14        105.30         2.85 o
  -3  10   2        620.08        642.79        19.25 o
  -2  10   2         10.47          8.23         0.78 o
  -1  10   2        302.88        317.52        11.05 o
   0  10   2        157.60        152.01         5.39 o
   1  10   2         54.75         54.53         1.74 o
   2  10   2         61.43         63.79         1.68 o
   3  10   2         88.68         79.63         2.17 o
   4  10   2          4.34         10.08         1.03 o
   5  10   2          9.84          8.61         1.18 o
   6  10   2         48.86         43.87         1.87 o
   7  10   2         16.06         22.17         3.18 o
  -8  11   2         26.03         27.07         1.80 o
  -7  11   2        141.74        152.63         6.10 o
  -6  11   2          0.22          0.53         0.76 o
  -5  11   2          0.87          1.10         0.37 o
  -4  11   2        127.94        134.54         3.56 o
  -3  11   2        500.78        530.59        15.74 o
  -2  11   2        757.19        801.62        23.14 o
  -1  11   2        567.86        580.37        19.99 o
   0  11   2         70.89         70.79         2.67 o
   1  11   2       1156.95       1240.43        35.77 o
   2  11   2         40.42         34.44         1.05 o
   3  11   2         24.11         21.03         0.73 o
   4  11   2         22.13         25.37         0.94 o
   5  11   2          7.19          4.83         0.63 o
   6  11   2          2.36          0.00         1.03 o
   7  11   2        304.69        303.30        23.28 o
  -8  12   2         20.99         18.02         1.59 o
  -7  12   2          9.18         11.11         0.89 o
  -6  12   2          1.41          1.39         0.69 o
  -5  12   2          0.26          0.36         0.94 o
  -4  12   2         25.89         25.02         0.90 o
  -3  12   2         66.12         81.41         2.57 o
  -2  12   2        360.44        338.97        10.37 o
  -1  12   2         30.02         30.37         1.53 o
   0  12   2          6.07          6.52         1.08 o
   1  12   2       3673.83       3903.56       112.15 o
   2  12   2        402.75        404.32         9.96 o
   3  12   2         24.48         23.41         1.15 o
   4  12   2         50.61         47.15         1.52 o
   5  12   2        388.01        384.57        10.18 o
   6  12   2         21.10         25.35         1.84 o
   7  12   2         20.36         18.93         2.77 o
  -8  13   2          0.00          0.33         1.12 o
  -7  13   2         33.66         39.36         2.68 o
  -6  13   2          0.04          1.05         0.57 o
  -5  13   2          5.64          5.66         0.57 o
  -4  13   2        107.89        105.72         3.44 o
  -3  13   2          3.79          3.63         0.81 o
  -2  13   2        208.17        235.71         7.26 o
  -1  13   2        513.88        551.30        16.92 o
   0  13   2        360.54        400.08        13.92 o
   1  13   2         56.60         71.31         2.26 o
   2  13   2        115.96         99.72         2.64 o
   3  13   2          6.40          5.64         0.77 o
   4  13   2        104.61        105.46         3.03 o
   5  13   2        229.75        235.16         8.44 o
   6  13   2         56.17         51.37         3.93 o
   7  13   2        159.22        143.01         9.64 o
  -8  14   2         50.58         40.47         2.69 o
  -7  14   2         12.93         18.14         1.03 o
  -6  14   2         16.31         16.45         0.86 o
  -5  14   2          0.00          1.03         0.49 o
  -4  14   2        371.27        367.96         9.63 o
  -3  14   2         76.72         69.67         2.24 o
  -2  14   2        351.66        382.65        13.03 o
  -1  14   2       2064.83       2161.70        65.76 o
   0  14   2       1637.55       1833.02        62.46 o
   1  14   2          3.56          1.27         0.48 o
   2  14   2          2.11          4.46         0.49 o
   3  14   2         27.21         34.98         1.06 o
   4  14   2        182.86        181.01         5.04 o
   5  14   2         13.68         14.41         0.82 o
   6  14   2         23.33         26.07         1.57 o
   7  14   2         45.68         44.51         5.07 o
  -8  15   2          2.06          1.80         1.50 o
  -7  15   2          0.71          0.46         0.91 o
  -6  15   2          9.02         10.98         0.67 o
  -5  15   2         24.55         21.38         1.98 o
  -4  15   2        216.60        194.72         5.11 o
  -3  15   2          6.08          4.67         1.18 o
  -2  15   2         67.91         53.04         2.70 o
  -1  15   2        234.14        273.29         8.43 o
   0  15   2         76.45         89.83         3.52 o
   1  15   2         31.05         39.99         1.41 o
   2  15   2        431.54        400.61        10.69 o
   3  15   2         33.99         31.55         1.30 o
   4  15   2        150.41        157.14         4.44 o
   5  15   2        409.07        415.50        12.19 o
   6  15   2        281.15        293.06         9.60 o
   7  15   2         64.62         63.57        10.61 o
  -8  16   2          4.81          5.57         1.67 o
  -7  16   2         33.58         36.11         1.74 o
  -6  16   2          0.10          1.01         0.84 o
  -5  16   2         29.95         22.86         1.12 o
  -4  16   2        391.21        368.08        10.14 o
  -3  16   2          1.40          1.05         1.24 o
  -2  16   2        335.73        301.08        10.36 o
  -1  16   2         33.10         35.48         1.42 o
   0  16   2         13.11         14.23         0.95 o
   1  16   2        163.85        186.90         5.58 o
   2  16   2        652.05        552.47        14.75 o
   3  16   2         53.90         43.54         1.35 o
   4  16   2          9.10         11.60         0.67 o
   5  16   2          0.61          0.48         0.71 o
   6  16   2          0.29          0.32         1.04 o
   7  16   2          1.54          0.68         1.69 o
  -8  17   2          0.01          1.10         1.49 o
  -7  17   2         64.82         76.04         3.48 o
  -6  17   2          8.24          9.62         0.63 o
  -5  17   2         96.35         97.45         2.91 o
  -4  17   2        359.19        338.08         9.29 o
  -3  17   2        276.69        246.06         8.53 o
  -2  17   2        163.91        143.98         5.08 o
  -1  17   2          8.13         11.50         1.20 o
   0  17   2         24.19         26.40         1.34 o
   1  17   2       1441.26       1456.23        41.91 o
   2  17   2         50.08         44.10         1.45 o
   3  17   2          1.42          0.16         0.48 o
   4  17   2          6.82          8.96         1.21 o
   5  17   2          2.24          4.90         0.74 o
   6  17   2         57.87         73.94         2.80 o
   7  17   2          1.28          4.05         1.69 o
  -8  18   2         46.30         48.28         4.06 o
  -7  18   2         28.54         33.91         1.51 o
  -6  18   2          7.73          6.62         0.75 o
  -5  18   2         11.82          9.12         0.78 o
  -4  18   2       2982.92       2913.91        79.83 o
  -3  18   2          6.96          4.35         2.12 o
  -2  18   2        164.41        165.41         5.87 o
  -1  18   2         21.44         26.54         2.37 o
   0  18   2         79.80         90.45         3.56 o
   1  18   2         39.05         38.09         2.34 o
   2  18   2         13.88          9.68         2.84 o
   3  18   2       1192.04       1054.84        31.40 o
   4  18   2          8.13          8.32         0.66 o
   5  18   2         36.61         38.56         3.86 o
   6  18   2         19.17         23.82         3.34 o
   7  18   2         28.58         33.42         3.71 o
  -8  19   2          0.01          0.51         2.19 o
  -7  19   2          3.43          5.26         1.53 o
  -6  19   2          1.05         -0.28         0.77 o
  -5  19   2        388.29        356.62        10.22 o
  -4  19   2        835.41        858.12        25.64 o
  -3  19   2        284.95        243.47         8.47 o
  -2  19   2        153.85        135.07         6.44 o
  -1  19   2        151.30        133.87         4.95 o
   0  19   2         87.55         91.68         4.31 o
   1  19   2        235.19        264.19         8.55 o
   2  19   2         77.92         61.48         2.26 o
   3  19   2         82.37        105.43         3.41 o
   4  19   2         91.52         84.16         3.25 o
   5  19   2         18.41         23.91         1.20 o
   6  19   2          0.73          2.09         1.10 o
   7  19   2          3.79          6.41         2.70 o
  -8  20   2         15.72         19.65         3.04 o
  -7  20   2          5.76          4.25         0.62 o
  -6  20   2          2.91          4.08         0.61 o
  -5  20   2        156.73        139.47         4.11 o
  -4  20   2         86.70         81.39         2.62 o
  -3  20   2        700.25        667.96        22.95 o
  -2  20   2        716.28        684.72        23.47 o
  -1  20   2          2.18          3.98         1.53 o
   0  20   2         26.01         25.13         1.50 o
   1  20   2        378.18        386.51        12.51 o
   2  20   2        472.32        460.78        14.86 o
   3  20   2        650.78        590.93        17.74 o
   4  20   2         20.94         16.36         0.81 o
   5  20   2        187.48        213.12         7.25 o
   6  20   2          1.54          0.55         0.97 o
   7  20   2          2.90          4.39         2.03 o
  -8  21   2          9.01          4.39         2.39 o
  -7  21   2         31.77         36.48         1.98 o
  -6  21   2          0.51          1.60         0.60 o
  -5  21   2         42.25         42.77         2.19 o
  -4  21   2        214.70        188.04         6.75 o
  -3  21   2         42.68         44.11         1.85 o
  -2  21   2         10.06          3.34         1.26 o
  -1  21   2        397.01        386.39        13.32 o
   0  21   2         26.32         32.06         1.67 o
   1  21   2        626.51        583.04        18.82 o
   2  21   2          2.27          3.77         1.45 o
   3  21   2         37.09         32.45         1.55 o
   4  21   2          1.98          1.17         1.30 o
   5  21   2        248.36        295.40        15.87 o
   6  21   2          1.55          2.27         2.01 o
  -7  22   2          0.55          1.31         1.51 o
  -6  22   2         31.72         32.74         1.35 o
  -5  22   2         15.18         18.06         0.88 o
  -4  22   2        105.50         91.02         2.91 o
  -3  22   2         30.41         24.05         2.10 o
  -2  22   2         11.65         10.02         2.12 o
  -1  22   2        337.90        322.58         9.93 o
   0  22   2        145.67        119.29         3.85 o
   1  22   2         67.55         64.11         2.81 o
   2  22   2         93.77        100.24         3.47 o
   3  22   2        626.75        536.37        16.15 o
   4  22   2          0.49          2.07         0.93 o
   5  22   2         10.92         13.96         1.14 o
   6  22   2          7.25         10.61         1.86 o
  -7  23   2         13.61         15.09         1.56 o
  -6  23   2          2.03          3.32         0.67 o
  -5  23   2         28.97         27.78         1.77 o
  -4  23   2         60.43         54.20         3.09 o
  -3  23   2          5.49          5.81         2.56 o
  -2  23   2        375.57        357.50        12.40 o
  -1  23   2         69.57         59.18         2.71 o
   0  23   2        542.97        527.52        16.23 o
   1  23   2        121.81        121.25         4.46 o
   2  23   2          0.72          1.21         1.23 o
   3  23   2        110.90         92.72         3.06 o
   4  23   2          0.31         -0.56         1.15 o
   5  23   2          1.01          2.06         1.40 o
   6  23   2         14.96         15.12         3.07 o
  -7  24   2          5.36          4.72         2.17 o
  -6  24   2         11.44         12.49         1.11 o
  -5  24   2         20.95         17.98         1.69 o
  -4  24   2         32.75         33.18         1.37 o
  -3  24   2        186.97        174.29         6.21 o
  -2  24   2       5262.78       5204.48       177.79 o
  -1  24   2        141.47        145.58         4.62 o
   0  24   2        159.94        146.43         4.64 o
   1  24   2        559.89        508.45        17.56 o
   2  24   2        111.30         97.77         3.46 o
   3  24   2         16.91         18.44         1.52 o
   4  24   2          2.61          1.66         1.86 o
   5  24   2         84.87         94.24         5.18 o
   6  24   2          6.60          7.70         1.13 o
  -7  25   2         29.15         28.91         3.39 o
  -6  25   2         29.98         27.80         1.49 o
  -5  25   2          1.21          1.39         1.35 o
  -4  25   2          3.65          3.37         1.61 o
  -3  25   2          3.05          2.31         1.97 o
  -2  25   2        184.67        215.80         6.74 o
  -1  25   2        196.81        193.70         6.08 o
   0  25   2         30.00         32.75         1.29 o
   1  25   2       1011.61        994.82        34.17 o
   2  25   2          5.90         11.60         1.91 o
   3  25   2        120.13        115.53         4.04 o
   4  25   2         11.48          9.55         1.39 o
   5  25   2         74.22         81.70         7.42 o
   6  25   2          3.04          2.54         1.49 o
  -7  26   2         33.24         29.09         2.34 o
  -6  26   2         34.20         32.60         3.11 o
  -5  26   2          0.73         -0.20         0.58 o
  -4  26   2         71.05         65.57         3.45 o
  -3  26   2        249.21        235.57         8.34 o
  -2  26   2        198.22        148.67         4.78 o
  -1  26   2          1.51          1.36         1.47 o
   0  26   2         10.41         14.72         1.29 o
   1  26   2         28.32         22.33         1.42 o
   2  26   2         70.04         68.60         3.79 o
   3  26   2         93.04         97.98         4.65 o
   4  26   2         27.78         32.81         2.42 o
   5  26   2          2.44          4.29         2.14 o
   6  26   2         12.16         12.12         1.46 o
  -7  27   2          8.43          8.54         1.90 o
  -6  27   2          6.90          8.47         1.87 o
  -5  27   2         12.04         11.88         1.89 o
  -4  27   2        120.38        121.03         4.71 o
  -3  27   2        323.01        323.47        10.02 o
  -2  27   2         17.57         10.47         1.05 o
  -1  27   2         14.81         17.10         2.54 o
   0  27   2        759.63        650.73        22.52 o
   1  27   2        249.64        214.12         7.63 o
   2  27   2         45.80         34.27         1.50 o
   3  27   2         40.02         45.18         2.36 o
   4  27   2          7.94          8.07         1.36 o
   5  27   2          4.67          6.67         3.00 o
   6  27   2          0.03         -2.13         3.14 o
  -7  28   2          1.50          1.89         1.55 o
  -6  28   2          9.75         11.30         1.48 o
  -5  28   2          9.88          8.15         1.83 o
  -4  28   2         57.81         60.39         3.90 o
  -3  28   2         10.89         12.03         2.96 o
  -2  28   2        791.53        711.92        21.85 o
  -1  28   2          0.27          0.21         2.34 o
   0  28   2         45.55         46.03         2.81 o
   1  28   2        106.42         82.32         3.18 o
   2  28   2         68.99         68.89         2.59 o
   3  28   2          6.22          3.51         1.24 o
   4  28   2        103.91        116.07         5.28 o
   5  28   2         34.32         44.61         6.44 o
   6  28   2          0.06          0.48         2.19 o
  -7  29   2         43.21         42.62         5.68 o
  -6  29   2         24.60         29.18         2.34 o
  -5  29   2         29.67         36.66         1.79 o
  -4  29   2         12.71         12.68         1.69 o
  -3  29   2         19.37         17.65         2.34 o
  -2  29   2         94.68         67.43         3.23 o
  -1  29   2         38.67         32.36         1.61 o
   0  29   2        177.51        138.91         5.06 o
   1  29   2        528.76        457.06        15.87 o
   2  29   2         75.74         76.78         2.86 o
   3  29   2        142.48        156.85         5.39 o
   4  29   2         75.53         78.48         5.68 o
   5  29   2        866.51        893.80        66.30 o
   6  29   2         46.53         45.72        32.75 o
  -6  30   2          0.12          0.35         1.39 o
  -5  30   2         40.89         45.63         2.58 o
  -4  30   2         11.55         12.26         2.94 o
  -3  30   2          0.04         -1.11         1.68 o
  -2  30   2        129.70        105.01         3.45 o
  -1  30   2         21.60         13.81         1.34 o
   0  30   2        123.38        110.45         4.98 o
   1  30   2          1.71          0.79         3.34 o
   2  30   2          3.21          3.79         1.91 o
   3  30   2         10.01         11.25         3.21 o
   4  30   2         34.27         42.40         4.18 o
   5  30   2        118.93        137.63        11.53 o
  -6  31   2          0.61          0.33         1.20 o
  -5  31   2         80.51         80.93         5.02 o
  -4  31   2        217.29        255.18         9.59 o
  -3  31   2          6.94          4.26         2.45 o
  -2  31   2         42.97         35.64         2.23 o
  -1  31   2         12.01         13.52         0.92 o
   0  31   2          1.40          2.80         2.59 o
   1  31   2          0.30          1.24         1.55 o
   2  31   2          9.13         11.87         1.33 o
   3  31   2        284.81        375.26        13.19 o
   4  31   2         58.44         59.46         4.20 o
   5  31   2        104.11        109.23         6.19 o
  -6  32   2         48.08         42.65         3.90 o
  -5  32   2         12.27         15.04         2.22 o
  -4  32   2         11.44         14.80         2.14 o
  -3  32   2          0.40         -1.67         3.31 o
  -2  32   2         90.13         93.74         3.14 o
  -1  32   2         63.93         59.86         2.64 o
   0  32   2          7.53          4.68         0.87 o
   1  32   2         76.81         66.14         3.60 o
   2  32   2         21.27         28.50         2.69 o
   3  32   2         74.94         87.94         3.33 o
   4  32   2        102.20        118.33         7.53 o
   5  32   2         21.57         27.54         5.75 o
  -6  33   2        113.18         95.85        11.40 o
  -5  33   2         28.12         32.39         1.71 o
  -4  33   2         34.28         41.67         2.79 o
  -3  33   2         20.16         32.66         2.00 o
  -2  33   2         45.73         42.86         2.01 o
  -1  33   2          5.70          5.31         1.06 o
   0  33   2         61.44         54.17         2.37 o
   1  33   2          9.26          6.04         2.36 o
   2  33   2          0.02          0.38         2.00 o
   3  33   2          6.27          6.40         1.32 o
   4  33   2          3.34          5.38         0.87 o
   5  33   2         22.07         23.70         4.46 o
  -6  34   2          5.44          5.17         1.79 o
  -5  34   2          0.63          0.03         1.04 o
  -4  34   2        218.49        251.30         9.53 o
  -3  34   2          0.08         -1.41         1.59 o
  -2  34   2          2.36          2.24         1.87 o
  -1  34   2         22.12         24.21         1.32 o
   0  34   2          0.05          0.50         2.06 o
   1  34   2         20.78         20.22         3.71 o
   2  34   2         18.46         20.16         2.37 o
   3  34   2          0.01         -0.02         1.86 o
   4  34   2          0.68          0.68         1.62 o
   5  34   2        117.20        109.11        23.17 o
  -5  35   2          7.75         10.48         2.82 o
  -4  35   2         43.33         53.96         4.86 o
  -3  35   2         13.29         16.97         2.35 o
  -2  35   2          6.92         11.71         2.78 o
  -1  35   2         34.28         29.82         3.00 o
   0  35   2          0.01          2.67         6.06 o
   1  35   2         47.01         45.44         3.00 o
   2  35   2          0.13          0.60         1.05 o
   3  35   2         66.97        106.42         5.41 o
   4  35   2          0.05          0.50         1.74 o
  -5  36   2         80.65         68.25         5.31 o
  -4  36   2         13.01         14.13         2.16 o
  -3  36   2         45.44         49.07         3.36 o
  -2  36   2          0.01         -2.44         2.92 o
  -1  36   2         59.00         63.06         3.04 o
   0  36   2        258.92        281.47        10.01 o
   1  36   2         15.40         17.46         2.65 o
   2  36   2          0.72          3.51         2.67 o
   3  36   2         12.52         15.10         2.39 o
   4  36   2          2.52          1.54         3.16 o
  -5  37   2         11.72          9.44         2.59 o
  -4  37   2          6.65          4.90         1.48 o
  -3  37   2          2.23          3.92        10.63 o
  -2  37   2        203.60        209.87        11.12 o
  -1  37   2        151.23        168.47         7.13 o
   0  37   2        102.22        114.23         5.10 o
   1  37   2          6.42          1.60         3.86 o
   2  37   2         26.48         26.40         2.69 o
   3  37   2         30.02         32.59         5.52 o
   4  37   2          4.73          3.20         3.09 o
  -5  38   2          1.53         -0.63         2.25 o
  -4  38   2          1.61          2.03         4.36 o
  -3  38   2          0.10          3.51         1.92 o
  -2  38   2         74.23         86.04         7.68 o
  -1  38   2         54.51         57.97         2.86 o
   0  38   2          7.96          9.21         2.68 o
   1  38   2         23.51         26.80         1.82 o
   2  38   2         37.86         42.42         3.37 o
   3  38   2         59.34         70.24         4.98 o
   4  38   2         35.23         34.42         5.12 o
  -4  39   2          0.26         -0.38         1.85 o
  -3  39   2          6.75          1.83         6.43 o
  -2  39   2         55.66         61.08         4.22 o
  -1  39   2         84.15        100.79         6.08 o
   0  39   2         63.63         63.93         3.47 o
   1  39   2          6.66          8.73         6.76 o
   2  39   2          3.67          2.97         1.22 o
   3  39   2          0.01         -1.81         2.49 o
  -4  40   2          0.84         -2.87         6.96 o
  -3  40   2         64.41         65.44         8.09 o
  -2  40   2         10.04          8.13         2.49 o
  -1  40   2         42.97         44.47         4.43 o
   0  40   2         90.86        112.32         5.09 o
   1  40   2          0.71         -0.04         2.91 o
   2  40   2        144.80        169.42        13.39 o
   3  40   2         68.81         75.55         7.14 o
  -4  41   2         12.32         15.33         4.41 o
  -3  41   2        189.75        156.31        16.76 o
  -2  41   2         72.06         67.61         7.94 o
  -1  41   2         13.59         10.22         2.76 o
   0  41   2          7.95          5.93         3.16 o
   1  41   2        441.07        455.93        18.57 o
   2  41   2         56.59         55.00         6.87 o
   3  41   2        114.82        132.09         8.67 o
  -3  42   2        182.63        136.56         8.21 o
  -2  42   2        159.23        141.47         8.21 o
  -1  42   2         17.29         16.19         3.02 o
   0  42   2         10.00          7.71         2.46 o
   1  42   2        582.55        553.37        22.43 o
   2  42   2         66.79         73.32         7.40 o
  -3  43   2          2.49          3.18         8.95 o
  -2  43   2          0.40         -1.69         4.39 o
  -1  43   2         50.49         38.80         3.27 o
   0  43   2         54.07         46.60         6.28 o
   1  43   2          3.39          3.97         2.73 o
   2  43   2         63.36         68.79         6.07 o
  -2  44   2          0.05         -0.08         5.23 o
  -1  44   2         11.90          7.87         3.22 o
   0  44   2         15.25          7.99         2.53 o
   1  44   2          0.94         -6.79         6.92 o
  -8   1   3        103.73        103.95         3.99 o
  -7   1   3         13.18         13.90         0.92 o
  -6   1   3          0.85         -0.18         0.55 o
  -5   1   3         34.35         28.86         0.72 o
  -4   1   3        115.29         98.73         2.28 o
  -3   1   3        107.12         89.37         2.39 o
  -2   1   3        227.46        218.98         5.76 o
  -1   1   3      16834.15      15714.97       977.93 o
   0   1   3       4688.85       4304.07       146.09 o
   1   1   3        279.40        283.38         9.16 o
   2   1   3          7.31          3.03         0.81 o
   3   1   3          9.83          6.56         0.38 o
   4   1   3         29.59         31.27         1.21 o
   5   1   3         35.04         36.82         1.11 o
   6   1   3          2.83          2.64         0.74 o
   7   1   3          0.08         -0.46         1.05 o
  -8   2   3         64.35         62.90         2.60 o
  -7   2   3         18.13         18.10         1.03 o
  -6   2   3          7.92          7.44         0.67 o
  -5   2   3         39.99         39.56         1.03 o
  -4   2   3         22.08         24.44         0.70 o
  -3   2   3        215.80        213.22         5.62 o
  -2   2   3        163.96        154.99         4.53 o
  -1   2   3      26703.40      24884.57      1548.28 o
   0   2   3          5.13          5.01         0.66 o
   1   2   3          0.36         -0.18         0.45 o
   2   2   3        150.98        141.99         3.87 o
   3   2   3          1.38          1.97         0.55 o
   4   2   3          6.70          6.26         0.80 o
   5   2   3         11.43         11.69         0.96 o
   6   2   3        504.95        551.04        19.24 o
   7   2   3          1.33          0.90         0.94 o
  -8   3   3          5.06          4.13         1.09 o
  -7   3   3         49.52         52.36         2.00 o
  -6   3   3         18.13         20.77         0.96 o
  -5   3   3        119.22        116.38         2.76 o
  -4   3   3         54.99         67.55         1.65 o
  -3   3   3         10.44         13.56         0.52 o
  -2   3   3        273.56        286.44         8.66 o
  -1   3   3        858.35        860.49        25.79 o
   0   3   3       1995.83       1932.14        61.31 o
   1   3   3        162.20        154.10         5.09 o
   2   3   3        371.30        318.00         8.17 o
   3   3   3         22.53         15.76         0.65 o
   4   3   3         93.88         92.40         2.30 o
   5   3   3         74.82         78.42         2.44 o
   6   3   3         74.62         83.70         2.47 o
   7   3   3          5.05          4.86         1.13 o
  -8   4   3         52.27         59.06         2.48 o
  -7   4   3        127.83        131.87         4.45 o
  -6   4   3        113.75        122.10         4.10 o
  -5   4   3        300.51        291.90         6.80 o
  -4   4   3        615.27        714.42        17.23 o
  -3   4   3        990.70       1046.79        27.26 o
  -2   4   3         97.34        112.01         3.30 o
  -1   4   3        656.53        633.28        17.27 o
   0   4   3       1240.41       1155.41        32.93 o
   1   4   3        326.23        281.18         9.09 o
   2   4   3         91.69         96.50         2.55 o
   3   4   3         72.42         50.87         1.45 o
   4   4   3        258.26        251.34         5.89 o
   5   4   3          1.76          1.38         0.65 o
   6   4   3         14.55         18.76         1.02 o
   7   4   3          7.08          7.89         1.14 o
  -8   5   3         33.44         32.87         1.77 o
  -7   5   3          1.11          1.96         0.84 o
  -6   5   3        287.10        275.37         8.20 o
  -5   5   3          1.79          1.77         0.41 o
  -4   5   3         44.01         43.41         1.15 o
  -3   5   3         68.08         52.01         1.45 o
  -2   5   3         38.97         40.63         1.38 o
  -1   5   3         43.76         39.96         1.30 o
   0   5   3        385.56        364.62        10.45 o
   1   5   3        224.31        231.08         7.11 o
   2   5   3        542.85        488.33        12.50 o
   3   5   3        829.77        838.81        21.51 o
   4   5   3        646.76        560.61        13.09 o
   5   5   3         70.02         65.95         3.11 o
   6   5   3          0.05          0.33         0.80 o
   7   5   3          2.02          3.74         1.27 o
  -8   6   3          0.00         -1.09         0.98 o
  -7   6   3         31.09         34.03         1.48 o
  -6   6   3       2140.27       2205.48        64.85 o
  -5   6   3       1048.07       1032.83        26.04 o
  -4   6   3          0.63          1.89         0.51 o
  -3   6   3        285.81        318.80         8.68 o
  -2   6   3       2698.51       3015.52        89.92 o
  -1   6   3       3808.80       3770.07       106.82 o
   0   6   3          0.04          0.22         1.07 o
   1   6   3       1067.57       1067.44        31.99 o
   2   6   3         24.74         24.01         0.73 o
   3   6   3        771.14        748.95        19.04 o
   4   6   3         62.42         55.83         1.75 o
   5   6   3         21.51         17.07         0.65 o
   6   6   3          6.63          4.80         0.94 o
   7   6   3          1.80          2.40         1.15 o
  -8   7   3          1.89          1.37         0.96 o
  -7   7   3         67.34         63.28         2.48 o
  -6   7   3         16.41         22.09         1.12 o
  -5   7   3         26.69         26.98         0.83 o
  -4   7   3          0.71          2.30         0.35 o
  -3   7   3        641.58        659.13        18.69 o
  -2   7   3         70.11         68.11         2.22 o
  -1   7   3       1318.56       1370.11        38.77 o
   0   7   3          2.03          1.72         0.79 o
   1   7   3        158.82        166.29         5.17 o
   2   7   3        126.64         92.15         2.48 o
   3   7   3        744.94        664.83        16.78 o
   4   7   3        216.12        173.06         4.59 o
   5   7   3         24.06         25.62         1.57 o
   6   7   3         11.34         11.03         0.80 o
   7   7   3          0.05         -2.15         1.08 o
  -8   8   3         36.11         31.25         1.60 o
  -7   8   3        632.48        628.36        22.14 o
  -6   8   3         59.59         60.30         1.99 o
  -5   8   3         13.65         14.56         0.75 o
  -4   8   3        102.59         87.13         2.30 o
  -3   8   3        320.36        330.16         9.46 o
  -2   8   3        322.30        303.43         9.21 o
  -1   8   3         31.35         27.53         1.72 o
   0   8   3         31.65         33.28         1.40 o
   1   8   3        570.35        597.52        18.05 o
   2   8   3        523.12        525.23        13.47 o
   3   8   3         13.94          4.16         0.42 o
   4   8   3        157.59        124.94         4.29 o
   5   8   3          2.89          4.31         0.65 o
   6   8   3         15.09         16.14         1.79 o
   7   8   3         25.36         18.46         2.92 o
  -8   9   3          1.93          0.49         1.01 o
  -7   9   3        103.43         95.05         3.83 o
  -6   9   3        530.08        510.41        15.01 o
  -5   9   3          0.07         -0.33         0.35 o
  -4   9   3          8.94         11.73         0.54 o
  -3   9   3        828.18        919.55        27.52 o
  -2   9   3        114.31        143.21         4.74 o
  -1   9   3        186.22        193.56         6.30 o
   0   9   3         33.96         31.49         1.15 o
   1   9   3        945.01        999.07        30.02 o
   2   9   3        342.36        337.27         8.66 o
   3   9   3        140.70        142.22         3.74 o
   4   9   3        128.03         99.73         2.92 o
   5   9   3          0.00         -0.03         0.58 o
   6   9   3          9.85         14.34         1.17 o
   7   9   3         18.57         15.40         2.00 o
  -8  10   3         16.40         15.96         1.14 o
  -7  10   3         24.62         27.21         1.09 o
  -6  10   3         12.56         12.70         0.69 o
  -5  10   3         18.50         24.17         0.78 o
  -4  10   3          2.94          1.94         0.56 o
  -3  10   3        381.62        411.56        11.87 o
  -2  10   3        226.39        268.88         8.71 o
  -1  10   3        410.84        436.32        14.06 o
   0  10   3         59.18         57.88         1.96 o
   1  10   3        210.73        240.05         7.35 o
   2  10   3        375.98        417.20        10.70 o
   3  10   3         59.72         59.10         1.69 o
   4  10   3          1.05         -0.04         0.58 o
   5  10   3         25.12         29.92         1.54 o
   6  10   3         19.63         16.30         1.90 o
   7  10   3         12.18         12.25         1.99 o
  -8  11   3         25.68         26.81         1.54 o
  -7  11   3         60.54         64.10         3.09 o
  -6  11   3          0.08          0.11         0.40 o
  -5  11   3          0.22          0.71         0.85 o
  -4  11   3          5.73          9.46         0.98 o
  -3  11   3       1407.66       1471.35        42.21 o
  -2  11   3        479.25        489.49        15.69 o
  -1  11   3         23.08         25.90         1.92 o
   0  11   3         15.14         12.94         1.35 o
   1  11   3         74.61         73.15         2.41 o
   2  11   3        703.84        726.59        18.53 o
   3  11   3         25.16         26.54         1.14 o
   4  11   3         11.44          8.37         1.32 o
   5  11   3         10.03         12.72         0.89 o
   6  11   3        286.35        310.90         8.59 o
   7  11   3         20.95         18.91         2.36 o
  -8  12   3         15.93         15.98         1.26 o
  -7  12   3         12.30         14.23         0.89 o
  -6  12   3          0.66          0.54         0.44 o
  -5  12   3         59.81         49.84         1.46 o
  -4  12   3        202.53        200.31         5.77 o
  -3  12   3        330.19        345.99         9.99 o
  -2  12   3         16.81         17.38         1.11 o
  -1  12   3          0.04         -1.04         0.99 o
   0  12   3        398.65        414.94        12.59 o
   1  12   3        171.10        180.69         5.99 o
   2  12   3        138.61        140.77         3.70 o
   3  12   3         13.17         11.61         0.67 o
   4  12   3        168.06        145.88         4.79 o
   5  12   3         21.93         22.71         1.92 o
   6  12   3         10.48         10.66         0.84 o
   7  12   3        220.74        219.45        15.53 o
  -8  13   3         66.58         55.59         2.78 o
  -7  13   3         12.10         12.44         0.84 o
  -6  13   3         12.64         13.94         0.84 o
  -5  13   3          5.06          5.72         0.43 o
  -4  13   3         19.69         18.61         0.77 o
  -3  13   3       1047.68       1088.24        30.97 o
  -2  13   3        115.73        128.98         4.31 o
  -1  13   3        198.63        217.15         7.13 o
   0  13   3        305.04        337.23        10.31 o
   1  13   3         27.08         28.30         1.09 o
   2  13   3         78.36         86.04         2.35 o
   3  13   3          6.92          7.51         1.06 o
   4  13   3         15.37         14.85         1.01 o
   5  13   3         77.70         89.19         2.71 o
   6  13   3        184.74        193.61         5.40 o
   7  13   3        339.95        352.14        24.31 o
  -8  14   3          7.09          6.95         1.09 o
  -7  14   3         23.70         24.31         1.64 o
  -6  14   3          4.76          3.14         0.90 o
  -5  14   3         99.02         95.40         3.81 o
  -4  14   3          3.29          2.29         0.92 o
  -3  14   3         41.01         36.86         1.38 o
  -2  14   3        311.97        436.01        13.96 o
  -1  14   3        299.20        392.70        12.68 o
   0  14   3        444.77        493.86        15.88 o
   1  14   3         34.80         33.08         1.36 o
   2  14   3         78.14         81.45         2.33 o
   3  14   3         14.26         13.59         1.00 o
   4  14   3          0.12         -0.24         1.03 o
   5  14   3         46.31         55.96         3.07 o
   6  14   3         57.59         55.75         1.95 o
   7  14   3          8.06         11.82         3.04 o
  -8  15   3          4.48          4.24         1.00 o
  -7  15   3          7.51          8.93         0.80 o
  -6  15   3          4.37          3.47         0.80 o
  -5  15   3          1.11          1.17         0.66 o
  -4  15   3        271.84        258.58         7.81 o
  -3  15   3         10.14         14.05         1.28 o
  -2  15   3        627.49        694.45        20.06 o
  -1  15   3        104.16         91.16         3.37 o
   0  15   3        372.57        415.70        13.48 o
   1  15   3         21.77         25.71         2.12 o
   2  15   3        776.43        758.30        20.17 o
   3  15   3          8.26          8.70         0.60 o
   4  15   3          1.56          2.06         1.16 o
   5  15   3         50.85         59.75         5.07 o
   6  15   3         85.56         83.96         4.54 o
   7  15   3          0.15         -2.70         2.36 o
  -8  16   3         23.42         21.86         1.62 o
  -7  16   3          3.45          5.81         0.75 o
  -6  16   3          2.43          4.28         1.24 o
  -5  16   3         11.32         11.53         1.01 o
  -4  16   3        771.19        755.97        22.59 o
  -3  16   3        168.27        158.00         4.72 o
  -2  16   3         13.19         20.51         1.78 o
  -1  16   3        349.32        359.45        12.52 o
   0  16   3        451.63        535.85        17.18 o
   1  16   3          1.82          1.05         1.28 o
   2  16   3        158.29        149.49         4.13 o
   3  16   3          0.81          0.18         1.31 o
   4  16   3         70.31         78.49         2.46 o
   5  16   3        151.03        171.77         7.31 o
   6  16   3          1.09          1.41         1.05 o
   7  16   3          6.11          6.41         2.03 o
  -8  17   3         52.76         49.08         5.59 o
  -7  17   3         32.46         36.96         2.08 o
  -6  17   3         12.01         13.12         1.26 o
  -5  17   3          0.06         -0.03         0.79 o
  -4  17   3       1877.85       1815.53        53.98 o
  -3  17   3          6.03          3.27         1.27 o
  -2  17   3         29.81         35.25         1.47 o
  -1  17   3         27.54         26.82         2.41 o
   0  17   3       1110.43       1157.22        37.17 o
   1  17   3         52.37         54.90         1.85 o
   2  17   3        736.85        725.69        18.64 o
   3  17   3         44.88         31.43         1.73 o
   4  17   3          5.22          4.19         0.77 o
   5  17   3        227.26        266.02         8.98 o
   6  17   3         17.49         14.10         1.47 o
  -8  18   3         12.36         16.91         1.70 o
  -7  18   3          0.50          1.58         0.63 o
  -6  18   3          5.98          6.07         0.70 o
  -5  18   3         19.67         18.11         0.77 o
  -4  18   3          3.10          1.74         0.79 o
  -3  18   3         31.42         27.45         2.03 o
  -2  18   3        335.79        354.89        10.33 o
  -1  18   3          3.98          1.96         1.16 o
   0  18   3          7.49          6.55         1.34 o
   1  18   3        166.29        179.37         5.40 o
   2  18   3       1558.12       1566.76        39.94 o
   3  18   3          2.97          1.69         0.70 o
   4  18   3         16.40         20.94         1.46 o
   5  18   3          0.00          0.32         1.88 o
   6  18   3         11.41          7.70         1.67 o
  -8  19   3         13.17         11.87         1.75 o
  -7  19   3          7.67          9.47         0.99 o
  -6  19   3          4.52          4.11         0.60 o
  -5  19   3       1025.27        957.71        25.00 o
  -4  19   3       1135.57       1060.06        31.48 o
  -3  19   3        978.83        925.46        29.40 o
  -2  19   3        211.96        212.06         6.67 o
  -1  19   3        124.80        123.65         3.98 o
   0  19   3        322.75        332.90        11.76 o
   1  19   3          9.02         12.05         0.70 o
   2  19   3       2401.36       2412.90        63.57 o
   3  19   3        219.99        188.80         5.66 o
   4  19   3          0.00         -0.86         1.27 o
   5  19   3         25.29         26.30         1.74 o
   6  19   3          0.66          1.47         1.16 o
  -8  20   3         27.60         35.01         4.39 o
  -7  20   3          3.38          2.07         0.84 o
  -6  20   3          0.67          1.21         0.55 o
  -5  20   3         32.17         32.00         1.34 o
  -4  20   3         18.86         18.65         0.87 o
  -3  20   3        267.97        251.84         8.19 o
  -2  20   3         24.92         20.22         1.30 o
  -1  20   3        155.53        128.26         4.17 o
   0  20   3          0.53          2.43         1.56 o
   1  20   3         25.16         21.71         1.55 o
   2  20   3        151.64        165.14         4.57 o
   3  20   3        360.71        309.23         8.64 o
   4  20   3         13.81         11.42         1.26 o
   5  20   3         38.27         45.64         2.09 o
   6  20   3         35.26         32.49         4.87 o
  -8  21   3          7.56          8.10         2.15 o
  -7  21   3        197.91        201.83         5.87 o
  -6  21   3         31.14         32.50         1.92 o
  -5  21   3        103.57         86.73         3.00 o
  -4  21   3        103.61        105.65         4.56 o
  -3  21   3        112.45        103.61         3.52 o
  -2  21   3         60.95         57.95         2.94 o
  -1  21   3         14.67         11.87         1.09 o
   0  21   3        337.33        325.19         9.20 o
   1  21   3        191.49        193.01         5.81 o
   2  21   3        329.49        331.29         9.69 o
   3  21   3         12.95          8.30         1.01 o
   4  21   3         33.15         33.49         2.77 o
   5  21   3          5.00          6.52         1.49 o
   6  21   3          0.19         -0.15         1.58 o
  -8  22   3          1.98          2.28         2.02 o
  -7  22   3        194.85        203.12         7.16 o
  -6  22   3        140.91        146.71         4.41 o
  -5  22   3         46.45         41.44         1.50 o
  -4  22   3          1.15          1.07         0.67 o
  -3  22   3        879.26        854.49        27.33 o
  -2  22   3        933.93        890.81        30.40 o
  -1  22   3       1361.07       1268.47        43.35 o
   0  22   3        470.60        426.02        12.01 o
   1  22   3         40.32         38.60         1.83 o
   2  22   3        162.45        168.98         5.66 o
   3  22   3          3.69          2.35         0.85 o
   4  22   3         24.49         22.65         1.26 o
   5  22   3          6.10          5.62         2.33 o
   6  22   3          7.96          8.37         1.96 o
  -7  23   3         48.23         42.55         2.89 o
  -6  23   3         65.78         63.91         3.00 o
  -5  23   3         28.42         21.22         1.78 o
  -4  23   3          3.00          2.34         1.56 o
  -3  23   3          9.73         10.65         0.85 o
  -2  23   3        343.07        327.41        11.40 o
  -1  23   3        631.00        607.21        20.84 o
   0  23   3          2.03          2.76         2.59 o
   1  23   3          0.75          0.88         0.83 o
   2  23   3         61.44         60.25         2.32 o
   3  23   3         46.83         48.26         1.99 o
   4  23   3         21.69         23.76         2.01 o
   5  23   3         64.18         77.58         6.55 o
   6  23   3          0.01          0.50         3.02 o
  -7  24   3         71.22         64.50         4.20 o
  -6  24   3         23.89         24.67         1.84 o
  -5  24   3         55.07         56.75         3.75 o
  -4  24   3         30.60         32.97         1.39 o
  -3  24   3       1111.23       1084.27        34.51 o
  -2  24   3       2325.81       2185.64        74.41 o
  -1  24   3          7.56          6.58         2.02 o
   0  24   3        488.38        474.70        14.68 o
   1  24   3          3.46          3.32         1.50 o
   2  24   3         36.12         39.52         1.64 o
   3  24   3          1.54          1.94         1.79 o
   4  24   3          3.32          2.30         0.84 o
   5  24   3         21.05         28.20         1.90 o
   6  24   3          9.01          8.25         6.43 o
  -7  25   3          0.75         -0.55         1.32 o
  -6  25   3         18.79         20.28         1.02 o
  -5  25   3          1.27          1.45         1.77 o
  -4  25   3          0.87          1.97         1.64 o
  -3  25   3          0.05         -0.77         1.52 o
  -2  25   3         94.82         90.04         3.56 o
  -1  25   3         12.23         11.23         0.92 o
   0  25   3       2133.67       1973.95        60.03 o
   1  25   3         24.86         23.48         1.90 o
   2  25   3        136.86        131.74         4.52 o
   3  25   3         25.33         23.13         1.12 o
   4  25   3          2.64          6.65         1.76 o
   5  25   3          0.84          2.24         1.13 o
   6  25   3          0.43          0.73         2.14 o
  -7  26   3          1.03          1.50         0.83 o
  -6  26   3          3.79          4.60         0.75 o
  -5  26   3          1.06          0.35         0.69 o
  -4  26   3         85.52         81.09         2.75 o
  -3  26   3          9.27          7.34         1.52 o
  -2  26   3        486.76        430.96        14.96 o
  -1  26   3        187.27        180.98         5.72 o
   0  26   3         80.85         98.00         3.27 o
   1  26   3          5.75          3.36         1.24 o
   2  26   3          0.62         -0.02         2.19 o
   3  26   3         55.42         49.22         2.25 o
   4  26   3         47.78         46.60         2.33 o
   5  26   3         12.75         16.60         1.74 o
   6  26   3         37.91         35.40         3.49 o
  -7  27   3         19.61         18.90         3.43 o
  -6  27   3          0.04          0.46         1.05 o
  -5  27   3          9.51          8.74         1.34 o
  -4  27   3          7.12          7.18         2.29 o
  -3  27   3         55.87         51.92         2.19 o
  -2  27   3          0.92          5.58         2.23 o
  -1  27   3          0.00          1.15         2.37 o
   0  27   3         10.40         10.68         2.45 o
   1  27   3          3.38          3.70         1.48 o
   2  27   3         14.00         11.29         1.19 o
   3  27   3         49.02         44.32         3.04 o
   4  27   3         23.20         24.75         1.44 o
   5  27   3         63.41         77.23         5.94 o
  -7  28   3        114.79        112.62        11.06 o
  -6  28   3          3.52          4.22         0.96 o
  -5  28   3          5.07          4.92         0.73 o
  -4  28   3          7.43          6.28         1.40 o
  -3  28   3          0.61          0.72         1.65 o
  -2  28   3        271.93        239.51         8.45 o
  -1  28   3         60.80         57.86         3.48 o
   0  28   3         81.76         63.35         2.20 o
   1  28   3         57.55         50.33         2.65 o
   2  28   3         83.41         86.39         3.17 o
   3  28   3         17.50         20.91         1.46 o
   4  28   3         70.30         73.87         3.85 o
   5  28   3         90.46         89.22         4.76 o
  -7  29   3        172.96        175.31        11.67 o
  -6  29   3          3.94          4.45         1.69 o
  -5  29   3         50.78         55.70         4.24 o
  -4  29   3          0.90          1.66         0.69 o
  -3  29   3          0.28         -0.04         1.95 o
  -2  29   3         11.11          9.78         1.85 o
  -1  29   3        273.73        255.48         8.00 o
   0  29   3         60.18         38.80         1.96 o
   1  29   3         26.90         28.13         2.16 o
   2  29   3         27.51         27.12         2.49 o
   3  29   3        138.94        151.00         4.87 o
   4  29   3         38.90         45.43         2.55 o
   5  29   3         15.60         16.29         2.24 o
  -7  30   3         95.43         85.29        11.22 o
  -6  30   3          7.76          9.74         1.26 o
  -5  30   3          5.79          6.32         1.99 o
  -4  30   3         20.60         21.20         1.67 o
  -3  30   3        108.85         99.08         3.35 o
  -2  30   3         31.19         24.79         1.69 o
  -1  30   3         21.90         18.26         1.02 o
   0  30   3        276.70        266.33         9.44 o
   1  30   3          0.05          0.47         1.40 o
   2  30   3         48.15         56.50         2.35 o
   3  30   3         77.90         96.28         4.16 o
   4  30   3        151.04        167.76         5.45 o
   5  30   3        435.50        447.39        66.60 o
  -6  31   3          8.63          9.58         1.91 o
  -5  31   3         62.24         71.90         2.89 o
  -4  31   3          0.91          2.10         2.44 o
  -3  31   3          1.17          1.40         0.99 o
  -2  31   3         69.33         67.51         2.44 o
  -1  31   3         10.50          9.47         1.47 o
   0  31   3         61.34         58.29         2.41 o
   1  31   3         21.99         19.90         1.82 o
   2  31   3          7.75          4.51         1.71 o
   3  31   3          1.04          1.32         0.80 o
   4  31   3         59.94         59.07         5.42 o
   5  31   3         22.00         29.03         8.09 o
  -6  32   3         11.02          9.32         1.96 o
  -5  32   3        283.58        331.48        11.51 o
  -4  32   3         99.43        102.95         4.25 o
  -3  32   3         15.48         20.97         2.00 o
  -2  32   3         72.95         71.85         2.47 o
  -1  32   3          7.31          7.50         1.49 o
   0  32   3          8.94          7.86         2.53 o
   1  32   3          2.33          0.68         1.09 o
   2  32   3        150.17        178.34         6.12 o
   3  32   3          1.62          2.93         1.56 o
   4  32   3          6.57          6.92         1.52 o
   5  32   3         47.26         53.96         4.52 o
  -6  33   3          1.09          1.02         1.36 o
  -5  33   3          4.27          6.36         1.26 o
  -4  33   3          1.19          2.21         2.04 o
  -3  33   3         11.35         10.30         1.77 o
  -2  33   3          1.57          1.77         1.42 o
  -1  33   3         12.47         11.15         2.28 o
   0  33   3          0.43          0.22         1.21 o
   1  33   3         41.16         39.99         2.98 o
   2  33   3         23.58         24.70         1.54 o
   3  33   3        132.58        151.67         5.32 o
   4  33   3          5.89          8.42         1.87 o
  -6  34   3          2.76          2.36         2.36 o
  -5  34   3        118.53        140.99         5.23 o
  -4  34   3        171.55        201.87         7.82 o
  -3  34   3          0.23          0.57         1.84 o
  -2  34   3          3.44          5.50         1.68 o
  -1  34   3         42.62         47.54         3.92 o
   0  34   3         14.22         12.05         1.04 o
   1  34   3         81.62         90.62         3.37 o
   2  34   3        198.60        235.48         8.73 o
   3  34   3        124.95        153.30         5.41 o
   4  34   3         28.33         26.47         3.20 o
  -6  35   3          0.37         -0.49         1.71 o
  -5  35   3          9.25         11.30         2.82 o
  -4  35   3          0.85          1.37         1.74 o
  -3  35   3         72.02         77.57         2.74 o
  -2  35   3         83.62         93.86         3.30 o
  -1  35   3         61.78         69.77         2.85 o
   0  35   3          0.07          0.97         2.50 o
   1  35   3         22.89         19.03         1.97 o
   2  35   3        142.18        164.59         6.56 o
   3  35   3         57.81         69.23         5.35 o
   4  35   3          6.90          6.50         2.78 o
  -5  36   3          1.29          2.66         1.79 o
  -4  36   3          0.73          3.40         1.71 o
  -3  36   3         14.20         14.48         2.96 o
  -2  36   3          9.18         13.27         2.53 o
  -1  36   3         93.48        101.14         3.96 o
   0  36   3        181.32        200.84         7.44 o
   1  36   3         11.59         14.38         2.02 o
   2  36   3          4.98          4.43         1.69 o
   3  36   3         37.26         38.02         2.07 o
   4  36   3         16.69         16.23         1.48 o
  -5  37   3         53.86         50.47         5.25 o
  -4  37   3         26.44         31.07         3.75 o
  -3  37   3          0.07         -0.86         1.12 o
  -2  37   3         30.80         31.39         1.41 o
  -1  37   3         13.93         12.31         2.18 o
   0  37   3         27.45         30.32         2.41 o
   1  37   3          0.22          0.84         0.93 o
   2  37   3         57.02         58.23         3.49 o
   3  37   3         12.71         15.32         2.39 o
   4  37   3         33.49         33.99         8.22 o
  -5  38   3          7.32          9.55         5.07 o
  -4  38   3         40.57         34.95         4.96 o
  -3  38   3         85.98        106.00         5.03 o
  -2  38   3        104.29        109.29         6.23 o
  -1  38   3         34.47         35.44         1.74 o
   0  38   3         72.88         72.71         3.40 o
   1  38   3          8.51          8.85         2.21 o
   2  38   3         38.38         44.01         2.77 o
   3  38   3         83.16         80.66         8.83 o
  -5  39   3          0.34         -1.35         3.71 o
  -4  39   3          0.46         -0.99         1.66 o
  -3  39   3         81.44         89.79         5.84 o
  -2  39   3         78.23         84.20         3.84 o
  -1  39   3         28.25         30.19         2.30 o
   0  39   3          0.52          1.62         0.96 o
   1  39   3          9.84          7.83         2.42 o
   2  39   3         26.31         28.99         2.20 o
   3  39   3         56.10         55.90         4.92 o
  -4  40   3          0.09          2.19         1.85 o
  -3  40   3         19.14         16.55         2.47 o
  -2  40   3          6.18          2.90         2.32 o
  -1  40   3          1.97          2.72         3.31 o
   0  40   3          7.75          7.96         1.60 o
   1  40   3         16.95         17.85         2.49 o
   2  40   3         17.63         17.17         2.41 o
   3  40   3          0.02          2.92         4.09 o
  -4  41   3          5.91          6.79         3.51 o
  -3  41   3        118.20        117.83         8.82 o
  -2  41   3         22.79         24.37         7.70 o
  -1  41   3          3.20          1.89         1.71 o
   0  41   3         10.49         10.20         1.79 o
   1  41   3        296.75        328.12        26.40 o
   2  41   3         45.34         50.11         3.74 o
  -3  42   3        217.81        204.18        21.98 o
  -2  42   3          0.19         -4.39         5.51 o
  -1  42   3          0.02          0.90         6.77 o
   0  42   3         28.99         23.55         2.17 o
   1  42   3         25.44         24.68         6.02 o
   2  42   3          6.09          5.09         4.53 o
  -3  43   3        159.95        198.45       128.97 o
  -2  43   3          8.00          8.02         2.24 o
  -1  43   3          3.53          2.10         2.03 o
   0  43   3          0.04          0.85         1.57 o
   1  43   3         85.83         95.00         6.87 o
  -2  44   3         18.62        113.75        47.44 o
  -1  44   3         39.93         33.56         6.34 o
   0  44   3         48.81         61.10        13.17 o
   1  44   3        202.69        240.36        18.97 o
  -1  45   3         66.05         52.78        15.70 o
   0  45   3         10.45         12.04         4.01 o
  -8   0   4         10.19          9.87         1.48 o
  -7   0   4         46.22         45.04         2.41 o
  -6   0   4          1.03          0.67         0.41 o
  -5   0   4          6.84         10.88         0.79 o
  -4   0   4        544.13        557.60        24.04 o
  -3   0   4         10.99         15.47         2.08 o
  -2   0   4       3111.26       3468.86       146.09 o
  -1   0   4       9321.44       9949.00       476.31 o
   0   0   4        107.72         93.42         4.86 o
   1   0   4         36.94         46.85         2.25 o
   2   0   4        232.86        237.71        10.30 o
   3   0   4          2.42          1.69         1.33 o
   4   0   4          1.58          1.28         0.56 o
   5   0   4         47.91         48.66         3.98 o
   6   0   4        149.74        173.74         7.12 o
   7   0   4         11.66          7.09         2.70 o
  -8   1   4         19.94         22.50         1.90 o
  -7   1   4          2.60          3.82         0.82 o
  -6   1   4          2.86          3.61         0.34 o
  -5   1   4         19.52         19.98         0.64 o
  -4   1   4        821.06        824.89        21.37 o
  -3   1   4         75.72         92.05         2.77 o
  -2   1   4        549.11        618.96        18.66 o
  -1   1   4          4.36          7.29         2.26 o
   0   1   4         80.45         88.53         3.28 o
   1   1   4        469.94        491.38        15.77 o
   2   1   4          8.89          7.00         1.29 o
   3   1   4          2.83          2.03         0.65 o
   4   1   4         54.73         52.02         2.12 o
   5   1   4          5.48          5.22         0.57 o
   6   1   4         54.70         46.83         2.88 o
   7   1   4          0.31         -2.41         4.39 o
  -8   2   4          0.25          1.26         1.10 o
  -7   2   4          9.06          9.88         1.16 o
  -6   2   4         21.08         23.58         0.87 o
  -5   2   4         76.99         72.94         1.95 o
  -4   2   4       1068.99       1105.63        28.62 o
  -3   2   4         22.93         29.94         0.98 o
  -2   2   4         67.89         58.90         2.10 o
  -1   2   4          0.55         -0.23         1.26 o
   0   2   4        140.27        119.74         4.05 o
   1   2   4       3074.83       3061.78        97.73 o
   2   2   4        604.69        591.66        18.99 o
   3   2   4          0.06          1.19         0.52 o
   4   2   4          8.36          6.48         0.97 o
   5   2   4         21.69         25.93         1.65 o
   6   2   4         25.70         26.06         1.11 o
   7   2   4          5.91          5.45         1.54 o
  -8   3   4         20.69         21.63         1.39 o
  -7   3   4         15.47         15.13         1.03 o
  -6   3   4         69.79         68.94         1.80 o
  -5   3   4        264.19        242.13         5.81 o
  -4   3   4          0.15          0.17         0.63 o
  -3   3   4         44.14         53.61         1.59 o
  -2   3   4        729.96        800.59        25.56 o
  -1   3   4        698.97        750.53        22.62 o
   0   3   4         22.28         23.48         1.48 o
   1   3   4       1375.09       1426.52        45.37 o
   2   3   4         36.05         41.70         2.19 o
   3   3   4        204.54        196.95         5.21 o
   4   3   4          0.00         -0.56         0.64 o
   5   3   4          7.64         10.38         0.56 o
   6   3   4         43.22         41.33         2.23 o
   7   3   4          7.63         10.74         2.70 o
  -8   4   4         13.19         11.98         1.06 o
  -7   4   4         27.70         26.10         1.31 o
  -6   4   4          1.70          1.89         0.34 o
  -5   4   4        632.11        609.34        14.76 o
  -4   4   4       1581.02       1631.05        42.08 o
  -3   4   4         38.53         42.25         1.29 o
  -2   4   4         90.83        112.83         3.51 o
  -1   4   4       1113.68       1206.76        36.27 o
   0   4   4         19.30         12.45         0.88 o
   1   4   4        465.83        463.42        14.96 o
   2   4   4        778.62        797.40        25.56 o
   3   4   4        376.55        329.42         8.09 o
   4   4   4          2.04          1.95         0.90 o
   5   4   4          0.61          0.70         0.51 o
   6   4   4         22.34         21.86         1.92 o
   7   4   4         12.84         10.35         1.62 o
  -8   5   4         20.54         20.50         1.46 o
  -7   5   4          4.08          4.10         1.06 o
  -6   5   4        861.86        876.93        21.12 o
  -5   5   4        122.54        117.71         2.86 o
  -4   5   4       1154.65       1219.97        31.56 o
  -3   5   4        304.45        292.05         7.65 o
  -2   5   4         12.29         13.66         1.15 o
  -1   5   4        126.11        116.95         3.68 o
   0   5   4        485.31        475.96        14.42 o
   1   5   4       2639.76       2676.65        85.51 o
   2   5   4        910.41        916.04        27.63 o
   3   5   4       3120.60       3104.30        78.32 o
   4   5   4         48.35         47.84         1.50 o
   5   5   4          1.43          1.27         0.48 o
   6   5   4         19.40         18.08         1.28 o
   7   5   4          1.47          2.65         1.54 o
  -8   6   4         49.05         43.81         1.90 o
  -7   6   4          1.59          1.82         0.47 o
  -6   6   4       2165.46       2221.23        55.70 o
  -5   6   4         69.94         64.91         1.74 o
  -4   6   4        354.79        391.81        10.23 o
  -3   6   4        346.16        378.32        10.84 o
  -2   6   4         56.31         73.36         2.24 o
  -1   6   4         18.13          8.95         0.97 o
   0   6   4        318.03        302.51         8.74 o
   1   6   4       3128.03       3320.08       105.03 o
   2   6   4        165.11        156.73         4.89 o
   3   6   4        964.90        934.13        23.80 o
   4   6   4         11.21          6.91         0.75 o
   5   6   4         28.49         32.09         1.00 o
   6   6   4          0.05          0.57         0.72 o
   7   6   4         26.01         24.26         2.26 o
  -8   7   4         14.50         12.56         1.13 o
  -7   7   4         12.82          9.82         0.73 o
  -6   7   4         27.67         23.75         0.82 o
  -5   7   4        285.14        276.52         6.76 o
  -4   7   4         44.71         48.18         1.40 o
  -3   7   4        371.09        416.74        11.87 o
  -2   7   4          4.75         13.24         0.83 o
  -1   7   4        333.53        346.47        10.03 o
   0   7   4         22.19         14.43         1.23 o
   1   7   4          7.01         12.63         1.58 o
   2   7   4        485.84        488.46        13.40 o
   3   7   4        479.55        523.49        13.37 o
   4   7   4         15.92          7.10         0.76 o
   5   7   4          0.86          0.70         0.80 o
   6   7   4          2.74          2.89         0.77 o
   7   7   4          1.64          3.00         1.87 o
  -8   8   4          4.35          4.03         0.87 o
  -7   8   4         23.54         23.26         1.20 o
  -6   8   4        271.88        255.03         6.39 o
  -5   8   4          0.12         -0.18         0.54 o
  -4   8   4         43.80         46.56         1.37 o
  -3   8   4        160.59        181.28         5.57 o
  -2   8   4        925.32       1048.99        29.85 o
  -1   8   4        622.20        656.73        18.81 o
   0   8   4        146.57        136.78         4.06 o
   1   8   4         50.63         56.62         2.48 o
   2   8   4        168.91        171.87         4.87 o
   3   8   4        787.39        727.06        19.42 o
   4   8   4        115.77        100.97         3.31 o
   5   8   4          2.02          1.98         1.25 o
   6   8   4         30.73         33.58         3.15 o
   7   8   4         10.11          8.88         1.62 o
  -8   9   4          5.09          4.04         0.84 o
  -7   9   4          0.98          0.42         0.53 o
  -6   9   4        516.66        475.30        11.97 o
  -5   9   4         17.87          9.62         0.52 o
  -4   9   4          0.00         -0.34         0.55 o
  -3   9   4         72.88         79.25         2.58 o
  -2   9   4        743.94        796.23        23.86 o
  -1   9   4         25.69         26.80         1.27 o
   0   9   4        276.13        278.14         8.53 o
   1   9   4        123.12        116.74         3.76 o
   2   9   4         11.71          8.89         0.68 o
   3   9   4        463.24        468.25        12.48 o
   4   9   4          0.36         -0.39         0.58 o
   5   9   4         11.69         11.84         1.42 o
   6   9   4         72.00         80.34         4.92 o
  -8  10   4         20.60         15.62         1.21 o
  -7  10   4         25.53         23.40         1.01 o
  -6  10   4        429.15        423.54        10.58 o
  -5  10   4          0.92          0.61         0.41 o
  -4  10   4         82.85         77.16         2.18 o
  -3  10   4        864.54        962.71        28.91 o
  -2  10   4        367.83        391.54        11.79 o
  -1  10   4        106.78        116.41         3.71 o
   0  10   4        474.89        522.68        15.76 o
   1  10   4        330.25        368.97        11.28 o
   2  10   4          1.71          1.74         0.49 o
   3  10   4         83.00         85.76         2.35 o
   4  10   4         85.02         64.34         2.12 o
   5  10   4         39.60         41.71         2.26 o
   6  10   4         45.08         47.57         2.66 o
  -8  11   4          6.87          5.25         0.88 o
  -7  11   4         26.25         25.89         1.08 o
  -6  11   4          8.01          6.53         0.58 o
  -5  11   4          3.10          7.30         0.48 o
  -4  11   4        147.26        140.20         3.80 o
  -3  11   4        177.52        195.97         6.42 o
  -2  11   4        852.37        907.37        28.91 o
  -1  11   4        231.79        249.31         7.67 o
   0  11   4          8.92          6.86         1.02 o
   1  11   4        491.59        508.00        15.44 o
   2  11   4          3.36          5.39         0.89 o
   3  11   4        145.08        153.27         4.01 o
   4  11   4         79.63         63.94         1.94 o
   5  11   4         18.41         18.87         1.65 o
   6  11   4         11.22          9.63         1.23 o
  -8  12   4          0.30         -1.37         0.69 o
  -7  12   4          9.73          8.74         1.24 o
  -6  12   4          1.95          3.34         0.82 o
  -5  12   4         47.71         39.08         1.26 o
  -4  12   4        206.89        200.03         5.56 o
  -3  12   4         21.42         21.11         1.57 o
  -2  12   4       1124.02       1212.94        38.25 o
  -1  12   4       1306.78       1322.97        39.86 o
   0  12   4         14.90         17.01         1.04 o
   1  12   4         60.56         60.16         2.51 o
   2  12   4         54.33         63.06         1.95 o
   3  12   4         76.57         70.30         1.99 o
   4  12   4         24.50         20.18         0.92 o
   5  12   4          0.01          0.06         1.39 o
   6  12   4        662.08        708.28        25.48 o
  -8  13   4          1.71          2.18         0.74 o
  -7  13   4          3.04          2.51         0.70 o
  -6  13   4          5.54          5.56         0.46 o
  -5  13   4          0.16         -0.30         0.73 o
  -4  13   4         11.50         12.26         0.63 o
  -3  13   4        128.93        148.58         4.96 o
  -2  13   4        186.98        223.37         7.33 o
  -1  13   4        502.48        543.72        16.35 o
   0  13   4         22.52         27.94         1.14 o
   1  13   4        118.08        129.24         4.13 o
   2  13   4        117.49        114.23         3.34 o
   3  13   4         78.29         76.18         2.12 o
   4  13   4          6.01          6.70         0.58 o
   5  13   4          3.34          2.52         1.38 o
   6  13   4        246.77        254.78        10.45 o
  -8  14   4         25.59         24.76         1.56 o
  -7  14   4          5.40          5.39         0.55 o
  -6  14   4        146.61        150.78         3.98 o
  -5  14   4         57.07         47.72         2.15 o
  -4  14   4         72.46         60.64         1.88 o
  -3  14   4          0.27          4.51         1.57 o
  -2  14   4          7.87          7.37         1.55 o
  -1  14   4        287.09        299.83         9.22 o
   0  14   4         40.22         29.83         2.03 o
   1  14   4         24.97         19.80         1.27 o
   2  14   4         47.77         52.20         1.69 o
   3  14   4         62.41         63.72         1.84 o
   4  14   4         32.77         31.78         1.50 o
   5  14   4         54.58         53.46         2.44 o
   6  14   4          3.67          1.31         1.25 o
  -8  15   4          0.10         -0.50         0.82 o
  -7  15   4          2.15          1.92         0.84 o
  -6  15   4          1.10          0.65         0.57 o
  -5  15   4         11.63         11.59         0.77 o
  -4  15   4          5.47          7.23         0.63 o
  -3  15   4         10.77          8.20         1.35 o
  -2  15   4        975.13       1065.51        34.10 o
  -1  15   4        151.33        192.08         5.94 o
   0  15   4          2.48          4.64         1.24 o
   1  15   4          0.92          0.46         1.23 o
   2  15   4         17.64         17.69         0.83 o
   3  15   4         14.41         15.92         1.42 o
   4  15   4          4.35          3.06         0.71 o
   5  15   4         83.48        101.89         7.53 o
   6  15   4          0.71          1.54         0.89 o
  -8  16   4        123.26        113.28         6.27 o
  -7  16   4          0.00          0.37         0.63 o
  -6  16   4          0.23          0.15         0.48 o
  -5  16   4        228.61        235.78         6.74 o
  -4  16   4          1.62          1.08         0.52 o
  -3  16   4          0.99          0.99         0.97 o
  -2  16   4        424.58        449.14        14.50 o
  -1  16   4        614.34        633.84        19.21 o
   0  16   4          5.91          7.32         1.60 o
   1  16   4         14.35         16.65         1.37 o
   2  16   4         58.13         57.31         2.34 o
   3  16   4          0.27          0.19         0.72 o
   4  16   4          3.66          3.27         0.73 o
   5  16   4        186.84        221.96         6.87 o
   6  16   4          2.64          3.84         0.87 o
  -8  17   4          7.48          7.46         0.97 o
  -7  17   4         28.81         27.97         1.68 o
  -6  17   4         55.06         55.11         3.21 o
  -5  17   4        581.84        575.38        16.53 o
  -4  17   4         61.53         73.33         2.33 o
  -3  17   4         20.68         16.99         1.02 o
  -2  17   4         64.06         81.86         3.24 o
  -1  17   4        512.44        551.29        17.73 o
   0  17   4         38.70         35.82         1.36 o
   1  17   4          5.62          8.69         0.78 o
   2  17   4        970.62        957.82        25.47 o
   3  17   4          2.17          5.91         0.86 o
   4  17   4         24.04         24.64         1.96 o
   5  17   4          3.96          2.11         2.28 o
   6  17   4         31.50         29.51         3.02 o
  -8  18   4          3.67          2.13         1.09 o
  -7  18   4         16.84         19.31         0.89 o
  -6  18   4          0.56          0.35         0.79 o
  -5  18   4         15.03         17.34         2.20 o
  -4  18   4        105.18        115.07         3.90 o
  -3  18   4          2.52          1.85         1.10 o
  -2  18   4         77.26         71.68         2.65 o
  -1  18   4          1.79          0.94         0.57 o
   0  18   4         19.49         12.59         1.73 o
   1  18   4          3.64          1.43         0.88 o
   2  18   4        334.34        307.19         8.31 o
   3  18   4        122.82        118.10         3.39 o
   4  18   4         23.67         28.01         2.14 o
   5  18   4          3.62          6.79         1.30 o
   6  18   4          0.09          0.12         1.67 o
  -8  19   4          1.88          2.53         1.28 o
  -7  19   4         44.26         45.62         2.11 o
  -6  19   4        328.57        305.10         8.12 o
  -5  19   4          8.65         10.11         1.01 o
  -4  19   4         22.22         21.44         1.63 o
  -3  19   4        248.18        237.52         7.03 o
  -2  19   4        140.22        140.14         4.72 o
  -1  19   4         71.74         73.97         3.39 o
   0  19   4         46.42         43.33         1.62 o
   1  19   4          7.67          4.20         0.76 o
   2  19   4          0.10          0.18         1.08 o
   3  19   4        162.88        173.60         4.83 o
   4  19   4         89.60         99.58         3.18 o
   5  19   4          0.00         -0.16         0.84 o
   6  19   4         13.53         13.68         2.35 o
  -8  20   4          6.78          6.88         2.18 o
  -7  20   4          5.44          8.06         0.98 o
  -6  20   4         64.96         58.50         2.24 o
  -5  20   4          0.77          2.37         1.17 o
  -4  20   4          0.24          0.43         1.18 o
  -3  20   4          0.04         -0.11         1.77 o
  -2  20   4        756.48        756.89        21.92 o
  -1  20   4       1156.70       1137.26        36.31 o
   0  20   4        334.37        345.21        10.61 o
   1  20   4          5.72          6.77         0.86 o
   2  20   4         11.99          7.77         1.49 o
   3  20   4        358.20        352.68         9.43 o
   4  20   4         20.42         26.96         2.44 o
   5  20   4          0.72          2.02         1.60 o
   6  20   4         20.37         16.02         4.30 o
  -8  21   4          5.03          4.49         2.02 o
  -7  21   4          2.70          4.07         0.73 o
  -6  21   4         32.20         32.42         1.60 o
  -5  21   4        542.69        511.29        15.33 o
  -4  21   4         89.95         80.78         4.31 o
  -3  21   4        682.84        642.69        18.60 o
  -2  21   4        177.49        167.69         5.11 o
  -1  21   4          2.19          3.21         1.53 o
   0  21   4       1532.16       1526.61        45.70 o
   1  21   4        160.43        166.25         4.78 o
   2  21   4        815.46        782.70        20.95 o
   3  21   4          5.17          3.23         0.78 o
   4  21   4         31.05         36.43         1.87 o
   5  21   4          7.12         10.10         1.81 o
   6  21   4         12.66         12.52         2.02 o
  -8  22   4         18.36         20.41         2.50 o
  -7  22   4        187.58        205.16         6.07 o
  -6  22   4          0.12          0.00         0.85 o
  -5  22   4          6.45          7.09         1.06 o
  -4  22   4         10.45         10.95         1.11 o
  -3  22   4       1027.07       1018.13        32.40 o
  -2  22   4         31.53         29.30         1.51 o
  -1  22   4        151.93        141.26         4.31 o
   0  22   4       1588.70       1558.83        46.83 o
   1  22   4          3.42          3.96         1.59 o
   2  22   4        179.79        177.29         4.90 o
   3  22   4          1.63          3.69         2.11 o
   4  22   4        126.60        160.51         7.71 o
   5  22   4         40.10         48.66         3.91 o
   6  22   4          5.04          4.26         1.32 o
  -8  23   4          0.69          1.87         1.51 o
  -7  23   4         27.03         22.39         3.19 o
  -6  23   4         20.31         16.34         1.69 o
  -5  23   4          0.51          1.05         0.82 o
  -4  23   4          4.41          4.19         2.54 o
  -3  23   4       1144.23       1135.98        35.81 o
  -2  23   4        150.79        135.78         4.17 o
  -1  23   4        100.34         88.98         2.84 o
   0  23   4        557.36        562.09        17.21 o
   1  23   4         54.01         57.93         1.86 o
   2  23   4         15.93         10.79         1.01 o
   3  23   4          3.40          1.35         1.39 o
   4  23   4        137.45        148.61        11.84 o
   5  23   4          6.69          8.47         2.85 o
  -7  24   4          7.68          6.53         0.91 o
  -6  24   4         34.81         39.13         2.45 o
  -5  24   4        149.25        145.35         4.64 o
  -4  24   4         73.89         69.21         2.87 o
  -3  24   4        169.48        189.22         6.31 o
  -2  24   4        639.96        602.22        19.42 o
  -1  24   4        813.60        791.34        23.05 o
   0  24   4         22.27         21.76         1.12 o
   1  24   4         26.29         29.21         1.09 o
   2  24   4        138.97        132.08         4.27 o
   3  24   4        137.03        134.70         6.43 o
   4  24   4         39.89         51.73         2.13 o
   5  24   4          1.28          2.25         1.33 o
  -7  25   4         17.03         17.18         2.04 o
  -6  25   4         48.66         46.14         2.26 o
  -5  25   4         13.28         13.75         1.22 o
  -4  25   4          2.16          0.64         1.45 o
  -3  25   4        211.50        201.76         6.67 o
  -2  25   4        459.16        456.83        14.66 o
  -1  25   4          1.01          2.73         1.31 o
   0  25   4        509.31        536.70        14.38 o
   1  25   4          0.64          0.44         1.16 o
   2  25   4         22.11         22.07         2.51 o
   3  25   4          0.91          0.78         1.50 o
   4  25   4         28.26         31.95         3.42 o
   5  25   4          5.41          5.89         1.25 o
  -7  26   4         18.08         14.27         1.48 o
  -6  26   4          1.61          0.91         0.71 o
  -5  26   4          3.13          2.04         0.97 o
  -4  26   4          0.13         -1.35         1.36 o
  -3  26   4         80.83         94.50         3.35 o
  -2  26   4         26.38         25.12         1.68 o
  -1  26   4         70.86         67.73         3.55 o
   0  26   4        484.55        494.73        14.47 o
   1  26   4         49.62         48.33         1.71 o
   2  26   4          6.61          6.07         1.11 o
   3  26   4         55.73         52.17         2.16 o
   4  26   4          0.38         -0.04         1.04 o
   5  26   4          0.23         -0.83         1.13 o
  -7  27   4          0.05         -0.41         1.39 o
  -6  27   4         37.05         36.55         1.87 o
  -5  27   4         96.97        100.19         3.11 o
  -4  27   4          8.53          7.36         2.39 o
  -3  27   4        839.84        796.15        25.51 o
  -2  27   4         45.06         42.07         3.64 o
  -1  27   4         47.03         50.66         2.14 o
   0  27   4        575.97        543.60        15.86 o
   1  27   4         12.20         11.01         1.57 o
   2  27   4         52.68         53.99         1.98 o
   3  27   4          7.89          6.97         1.63 o
   4  27   4          8.93         12.58         1.83 o
   5  27   4         30.71         36.21         4.62 o
  -7  28   4         16.87         18.17         2.23 o
  -6  28   4          0.22          1.30         1.17 o
  -5  28   4         18.76         20.73         1.14 o
  -4  28   4          3.61          3.47         1.20 o
  -3  28   4         24.57         29.90         1.35 o
  -2  28   4          5.66          5.34         2.44 o
  -1  28   4          0.44          0.91         1.53 o
   0  28   4        112.96         87.43         2.79 o
   1  28   4          7.89          8.40         1.66 o
   2  28   4         20.88         24.19         1.60 o
   3  28   4          5.57          5.12         1.05 o
   4  28   4         44.56         53.81         6.51 o
   5  28   4         92.18         85.59         9.06 o
  -7  29   4         56.01         55.39         7.36 o
  -6  29   4         24.49         25.51         1.66 o
  -5  29   4         10.84         13.96         1.41 o
  -4  29   4          1.91          1.16         2.11 o
  -3  29   4         13.64         12.35         1.93 o
  -2  29   4         10.58         11.64         2.04 o
  -1  29   4          8.23          7.30         0.80 o
   0  29   4         82.76         71.99         2.74 o
   1  29   4          7.92          8.61         1.74 o
   2  29   4          0.15          2.23         2.61 o
   3  29   4         65.35         74.54         5.43 o
   4  29   4          4.71          7.13         1.60 o
   5  29   4         68.93         58.32         7.79 o
  -7  30   4         98.64         87.40         4.91 o
  -6  30   4         33.12         33.48         1.91 o
  -5  30   4         53.51         57.90         1.94 o
  -4  30   4          1.30          0.91         2.47 o
  -3  30   4        207.59        194.31         6.51 o
  -2  30   4         10.92         11.21         2.68 o
  -1  30   4         25.32         26.77         1.84 o
   0  30   4        165.97        168.36         5.17 o
   1  30   4          0.12          0.27         0.86 o
   2  30   4         76.43         96.21         3.54 o
   3  30   4          3.16          5.55         1.96 o
   4  30   4        395.37        450.43        25.51 o
   5  30   4        129.79        116.11        20.52 o
  -6  31   4          5.15          5.93         2.59 o
  -5  31   4          1.55          1.99         0.93 o
  -4  31   4          2.50          3.19         2.58 o
  -3  31   4          0.89         -0.63         1.16 o
  -2  31   4          8.83          9.73         0.97 o
  -1  31   4         17.15         17.33         1.51 o
   0  31   4         57.38         44.38         2.72 o
   1  31   4         32.89         36.24         2.34 o
   2  31   4         23.77         30.59         3.04 o
   3  31   4          8.85         10.48         1.18 o
   4  31   4         19.86         26.29         3.31 o
  -6  32   4          4.32          4.43         0.99 o
  -5  32   4         43.11         46.43         2.89 o
  -4  32   4         35.42         35.17         3.29 o
  -3  32   4         12.81         12.11         2.39 o
  -2  32   4          0.14         -0.08         1.58 o
  -1  32   4          0.13          1.02         1.79 o
   0  32   4         43.51         34.00         1.29 o
   1  32   4         34.00         31.45         1.52 o
   2  32   4         57.02         76.83         3.18 o
   3  32   4          5.00          5.07         1.62 o
   4  32   4         33.04         40.63         3.41 o
  -6  33   4         15.40         14.85         3.19 o
  -5  33   4         11.58          9.86         1.84 o
  -4  33   4         23.30         29.07         1.84 o
  -3  33   4          8.18          7.33         1.89 o
  -2  33   4          8.80          9.72         1.30 o
  -1  33   4          0.95          2.17         2.84 o
   0  33   4          7.84         11.51         1.96 o
   1  33   4         18.31         17.72         1.34 o
   2  33   4         31.74         37.30         2.79 o
   3  33   4         62.24         71.10         4.56 o
   4  33   4          0.72          1.46         1.46 o
  -6  34   4          0.12         -0.55         2.65 o
  -5  34   4         98.39        110.60         8.68 o
  -4  34   4          5.20          7.22         1.68 o
  -3  34   4         44.02         47.60         3.00 o
  -2  34   4          1.71          3.86         1.70 o
  -1  34   4          7.70         10.00         1.68 o
   0  34   4         71.57         78.76         3.29 o
   1  34   4         89.37        106.34         4.94 o
   2  34   4         48.28         70.78         5.10 o
   3  34   4          0.12         -1.23         2.03 o
   4  34   4         84.48         76.24         7.19 o
  -6  35   4         24.05         23.32         3.12 o
  -5  35   4         19.59         15.67         1.47 o
  -4  35   4        120.83        120.74         6.64 o
  -3  35   4         62.32         61.93         3.53 o
  -2  35   4          1.03          0.60         1.83 o
  -1  35   4         43.68         53.66         2.71 o
   0  35   4          9.67         14.48         1.12 o
   1  35   4         43.89         47.34         2.94 o
   2  35   4         75.77         85.42         3.32 o
   3  35   4         23.91         21.03         4.72 o
   4  35   4          0.90          3.45         4.63 o
  -5  36   4          0.11          1.40         2.06 o
  -4  36   4          2.42          2.16         1.79 o
  -3  36   4         59.84         61.41         2.25 o
  -2  36   4        102.95        130.31         4.11 o
  -1  36   4         16.59         23.27         2.74 o
   0  36   4        158.28        182.69         6.30 o
   1  36   4         10.13         12.02         1.54 o
   2  36   4          2.82          7.50         1.17 o
   3  36   4         24.73         29.67         1.90 o
  -5  37   4         25.65         26.80         2.05 o
  -4  37   4         14.35         14.66         2.94 o
  -3  37   4         32.11         37.12         1.99 o
  -2  37   4          8.82         10.87         2.09 o
  -1  37   4        121.60        147.02         5.58 o
   0  37   4          0.44          0.44         3.93 o
   1  37   4         14.91         16.53         2.30 o
   2  37   4         55.06         62.38         4.06 o
   3  37   4         15.87         13.40         1.70 o
  -5  38   4          9.75         11.97         3.22 o
  -4  38   4          3.13          3.06         1.45 o
  -3  38   4         16.97         17.52         0.96 o
  -2  38   4        192.59        218.55         6.64 o
  -1  38   4        197.45        234.71         8.56 o
   0  38   4          8.40          7.79         1.86 o
   1  38   4          4.05          2.76         2.65 o
   2  38   4         13.85         14.78         2.46 o
   3  38   4          0.52          1.27         1.12 o
  -4  39   4          4.57          6.75         3.98 o
  -3  39   4        261.99        274.53         8.17 o
  -2  39   4         89.10        103.51         4.05 o
  -1  39   4         25.68         25.85         4.03 o
   0  39   4         65.46         78.08         3.05 o
   1  39   4          2.52          3.90         1.93 o
   2  39   4         62.51         61.69         4.49 o
  -4  40   4          1.13          2.47         1.99 o
  -3  40   4        192.02        182.56         8.25 o
  -2  40   4         24.09         25.08         2.39 o
  -1  40   4          2.35          1.48         3.20 o
   0  40   4        255.01        281.50         9.55 o
   1  40   4          8.57          7.14         3.29 o
   2  40   4          0.00         -0.84         3.40 o
  -4  41   4         18.83         18.49        86.94 o
  -3  41   4         10.62          8.91         1.76 o
  -2  41   4         43.45         47.58         3.61 o
  -1  41   4         69.86         76.93         6.72 o
   0  41   4         78.04         76.15         7.19 o
   1  41   4          8.33          9.01         1.61 o
   2  41   4         40.39         33.39         6.21 o
  -3  42   4         28.25         23.00         3.81 o
  -2  42   4          9.37         10.15         1.80 o
  -1  42   4          0.98          1.75         3.74 o
   0  42   4          0.50          0.23         3.33 o
   1  42   4         93.68         97.98        12.94 o
  -2  43   4          0.00          1.19         3.19 o
  -1  43   4          9.06          3.80         5.61 o
   0  43   4         14.53         13.20         2.43 o
   1  43   4        113.28         92.39         6.92 o
  -2  44   4          1.48          3.66         5.74 o
  -1  44   4          5.32          5.50         2.22 o
   0  44   4         70.74         55.40         8.03 o
  -8   1   5          0.95         -0.42         1.65 o
  -7   1   5          0.00         -0.45         0.47 o
  -6   1   5          2.07          2.40         0.49 o
  -5   1   5         39.25         35.29         1.26 o
  -4   1   5          5.30          4.51         0.55 o
  -3   1   5        908.37        892.25        24.26 o
  -2   1   5      10634.67      11217.89       354.71 o
  -1   1   5         40.12         42.42         1.77 o
   0   1   5          7.24          9.43         1.51 o
   1   1   5        154.82        138.84         4.69 o
   2   1   5         25.05         19.18         0.89 o
   3   1   5          6.02          5.81         1.07 o
   4   1   5          2.25          1.31         0.57 o
   5   1   5        269.96        307.05         7.85 o
   6   1   5         32.14         31.34         1.92 o
  -8   2   5         53.52         58.65         2.58 o
  -7   2   5          1.56          1.65         0.37 o
  -6   2   5          0.00         -0.41         0.44 o
  -5   2   5        179.09        174.60         4.83 o
  -4   2   5          8.11          2.24         0.66 o
  -3   2   5        422.42        417.87        11.98 o
  -2   2   5       1314.87       1386.26        41.80 o
  -1   2   5         87.98         89.74         3.09 o
   0   2   5          0.50         -0.65         1.14 o
   1   2   5          6.02          4.92         0.68 o
   2   2   5          0.02          0.25         0.97 o
   3   2   5         18.14         19.52         1.09 o
   4   2   5         45.16         47.33         1.42 o
   5   2   5          2.54          3.36         1.42 o
   6   2   5          6.81          7.24         1.32 o
  -8   3   5          0.11         -0.18         1.02 o
  -7   3   5         13.80         13.87         0.79 o
  -6   3   5          2.41          2.56         0.55 o
  -5   3   5         70.88         72.53         2.14 o
  -4   3   5         15.18         25.45         1.03 o
  -3   3   5        602.91        582.26        17.47 o
  -2   3   5       2533.25       2787.16        87.72 o
  -1   3   5       1032.08       1102.19        33.03 o
   0   3   5        132.39        122.22         4.13 o
   1   3   5          0.00          1.38         1.48 o
   2   3   5         88.51         91.53         3.22 o
   3   3   5        285.05        284.26         7.11 o
   4   3   5         96.63         98.32         2.53 o
   5   3   5         85.90         87.92         3.90 o
   6   3   5          4.31          3.48         1.25 o
  -8   4   5          4.28          4.41         0.88 o
  -7   4   5          1.60          0.95         0.58 o
  -6   4   5         66.26         61.82         2.13 o
  -5   4   5         93.00         94.18         2.58 o
  -4   4   5          0.13         -0.16         0.39 o
  -3   4   5         85.34         85.09         2.75 o
  -2   4   5        214.14        211.22         6.94 o
  -1   4   5         15.71         13.18         0.86 o
   0   4   5         25.89         23.95         1.67 o
   1   4   5        196.45        214.61         7.07 o
   2   4   5        384.95        423.13        13.60 o
   3   4   5        105.52        108.75         2.87 o
   4   4   5         81.90         89.95         3.71 o
   5   4   5         39.45         47.99         2.29 o
   6   4   5          4.36          3.60         0.68 o
  -9   5   5          6.90         10.13         3.04 o
  -8   5   5          3.35          3.32         1.06 o
  -7   5   5        190.60        182.16         4.92 o
  -6   5   5        957.60        978.35        22.38 o
  -5   5   5        386.81        368.85         9.67 o
  -4   5   5         61.78         47.72         1.46 o
  -3   5   5        127.58        174.34         5.40 o
  -2   5   5        639.28        710.78        22.77 o
  -1   5   5        711.18        764.68        23.10 o
   0   5   5        262.58        246.54         7.57 o
   1   5   5        103.55        115.08         3.94 o
   2   5   5        367.89        359.37        11.57 o
   3   5   5        288.83        285.71         7.20 o
   4   5   5          5.47          5.35         0.96 o
   5   5   5         14.10         14.15         1.36 o
   6   5   5          0.38          1.01         0.84 o
  -9   6   5          0.34          2.03         3.04 o
  -8   6   5         31.09         27.84         1.51 o
  -7   6   5        226.82        219.39         6.05 o
  -6   6   5         21.09         21.62         0.78 o
  -5   6   5         78.89         90.75         2.49 o
  -4   6   5         22.07         16.84         0.68 o
  -3   6   5         80.31         91.65         2.96 o
  -2   6   5        524.76        538.90        17.38 o
  -1   6   5        482.17        522.98        15.82 o
   0   6   5        265.12        263.62         8.14 o
   1   6   5         57.07         58.02         2.17 o
   2   6   5        346.02        333.48        10.23 o
   3   6   5       2371.94       2249.76        57.30 o
   4   6   5          0.08          0.36         0.68 o
   5   6   5          8.14          7.83         1.09 o
   6   6   5          2.17          3.47         1.11 o
  -9   7   5          8.82          3.04         3.38 o
  -8   7   5          5.91          7.21         1.34 o
  -7   7   5        212.63        196.47         6.00 o
  -6   7   5        783.93        794.35        18.77 o
  -5   7   5          8.43          9.53         0.73 o
  -4   7   5        146.35        159.92         4.28 o
  -3   7   5         24.10         34.74         1.37 o
  -2   7   5       1783.53       1924.18        57.53 o
  -1   7   5        915.08        926.45        27.92 o
   0   7   5        421.86        413.56        12.58 o
   1   7   5          0.06          0.29         0.95 o
   2   7   5        627.82        650.00        19.72 o
   3   7   5        267.68        241.30         6.27 o
   4   7   5        402.98        420.88        10.70 o
   5   7   5          8.65          9.02         0.78 o
   6   7   5          1.00          0.78         0.73 o
  -9   8   5          2.56          4.73         3.38 o
  -8   8   5          1.13          1.37         1.28 o
  -7   8   5        146.78        135.09         4.31 o
  -6   8   5         80.00        100.38         3.87 o
  -5   8   5        292.40        280.18         7.35 o
  -4   8   5         20.28         24.27         0.90 o
  -3   8   5         68.67         78.32         2.60 o
  -2   8   5         80.08         74.93         2.30 o
  -1   8   5         19.60         17.40         1.10 o
   0   8   5        269.13        257.01         7.46 o
   1   8   5          0.25          0.36         2.42 o
   2   8   5         84.87         93.26         3.28 o
   3   8   5         62.20         51.95         2.14 o
   4   8   5        130.60        129.54         4.10 o
   5   8   5          1.51          1.88         1.16 o
   6   8   5         15.77         14.19         1.95 o
  -9   9   5          5.08          6.75         3.38 o
  -8   9   5          0.85          1.45         0.76 o
  -7   9   5          5.20          3.78         0.46 o
  -6   9   5         32.94         41.81         1.24 o
  -5   9   5          5.80          7.10         0.84 o
  -4   9   5        230.43        240.94         6.39 o
  -3   9   5         46.65         52.41         2.09 o
  -2   9   5        234.38        255.25         7.38 o
  -1   9   5          0.71          0.47         1.39 o
   0   9   5          3.35          1.56         0.55 o
   1   9   5          0.55          0.10         1.37 o
   2   9   5         56.17         65.98         2.43 o
   3   9   5        400.61        385.06        10.28 o
   4   9   5        358.10        342.77         9.03 o
   5   9   5          1.88          1.99         1.22 o
   6   9   5          8.79          7.58         1.18 o
  -9  10   5          4.07          7.43         3.04 o
  -8  10   5         19.43         16.64         1.42 o
  -7  10   5         64.13         61.43         2.81 o
  -6  10   5         52.95         50.80         2.15 o
  -5  10   5         15.17         10.04         0.68 o
  -4  10   5        286.40        339.03         9.26 o
  -3  10   5          4.94          3.13         1.00 o
  -2  10   5          1.73          2.29         0.78 o
  -1  10   5        363.91        361.59        10.50 o
   0  10   5       1266.25       1330.48        40.08 o
   1  10   5         13.18         14.40         2.13 o
   2  10   5         10.42         13.15         1.79 o
   3  10   5        152.81        123.69         5.91 o
   4  10   5         63.30         60.77         1.93 o
   5  10   5          0.21          1.79         0.70 o
   6  10   5          9.54         11.86         1.24 o
  -9  11   5         81.98         70.23         7.77 o
  -8  11   5          0.94         -0.77         1.02 o
  -7  11   5          0.10          0.23         0.65 o
  -6  11   5         11.17          6.98         0.86 o
  -5  11   5        595.33        545.39        13.75 o
  -4  11   5         26.76         42.26         1.45 o
  -3  11   5         77.44         95.13         3.08 o
  -2  11   5         75.27         68.80         2.14 o
  -1  11   5         12.85         13.28         1.13 o
   0  11   5        669.34        703.04        21.34 o
   1  11   5         27.51         26.25         1.14 o
   2  11   5         33.42         34.14         1.72 o
   3  11   5         25.01         19.48         1.07 o
   4  11   5         46.20         47.70         3.96 o
   5  11   5          6.65          5.34         0.99 o
   6  11   5         94.02        100.45         4.96 o
  -8  12   5          0.01          0.71         0.79 o
  -7  12   5         32.28         31.82         1.34 o
  -6  12   5          1.20          1.16         0.68 o
  -5  12   5          1.89          1.17         0.61 o
  -4  12   5        117.37        114.62         3.90 o
  -3  12   5        176.04        207.35         6.78 o
  -2  12   5        186.52        194.63         6.02 o
  -1  12   5         97.13        110.28         3.56 o
   0  12   5        261.82        260.34         8.52 o
   1  12   5         94.62        106.11         3.48 o
   2  12   5         83.26         86.05         2.58 o
   3  12   5          5.61          7.14         1.09 o
   4  12   5          0.38         -0.23         0.68 o
   5  12   5         89.15         99.84         4.77 o
   6  12   5        393.62        392.89        25.37 o
  -8  13   5          6.65          6.76         0.86 o
  -7  13   5         15.14         14.04         0.85 o
  -6  13   5          3.54          2.41         0.62 o
  -5  13   5          9.91         15.60         0.71 o
  -4  13   5         13.59         28.29         1.48 o
  -3  13   5          9.45          5.56         0.97 o
  -2  13   5        384.96        457.04        13.85 o
  -1  13   5          0.04          0.20         0.88 o
   0  13   5        167.02        173.66         5.81 o
   1  13   5         24.11         26.06         1.52 o
   2  13   5          0.10          1.68         1.24 o
   3  13   5         10.67         10.59         0.62 o
   4  13   5         18.52         15.95         1.77 o
   5  13   5         82.19         86.25         2.69 o
   6  13   5          5.46          5.88         1.21 o
  -8  14   5         14.42         16.26         1.70 o
  -7  14   5          6.26          7.70         1.01 o
  -6  14   5          7.92          9.31         0.64 o
  -5  14   5        373.81        357.95         9.51 o
  -4  14   5          0.46          3.24         0.59 o
  -3  14   5          0.25          0.68         1.71 o
  -2  14   5         74.74         89.70         3.06 o
  -1  14   5         75.08         95.48         3.35 o
   0  14   5        117.82        117.95         4.07 o
   1  14   5          9.27          8.02         1.27 o
   2  14   5         16.10         14.34         1.16 o
   3  14   5         19.28         16.17         1.49 o
   4  14   5         24.69         26.45         1.87 o
   5  14   5          3.98          5.24         1.48 o
   6  14   5        106.59        113.16        11.79 o
  -8  15   5         91.28         88.75         6.95 o
  -7  15   5         11.93         12.65         1.31 o
  -6  15   5          0.25          0.45         0.63 o
  -5  15   5        220.25        223.92         6.16 o
  -4  15   5         41.95         30.42         1.37 o
  -3  15   5        410.49        386.48        12.40 o
  -2  15   5         65.69         76.76         3.14 o
  -1  15   5        776.35        896.98        27.04 o
   0  15   5        167.66        151.37         4.80 o
   1  15   5         36.57         35.63         1.51 o
   2  15   5          0.03          0.28         1.15 o
   3  15   5          0.01          0.14         1.08 o
   4  15   5          3.16          4.22         1.43 o
   5  15   5         27.46         31.08         2.71 o
   6  15   5         48.69         50.57        10.99 o
  -8  16   5          1.86          0.28         0.83 o
  -7  16   5          0.95          0.92         0.69 o
  -6  16   5          1.15         -0.03         0.56 o
  -5  16   5        142.02        143.47         3.98 o
  -4  16   5          0.13         -0.33         1.25 o
  -3  16   5        124.60        123.32         4.26 o
  -2  16   5        187.48        187.86         5.85 o
  -1  16   5        111.58        122.66         3.96 o
   0  16   5        149.95        152.08         4.83 o
   1  16   5        134.94        146.43         4.99 o
   2  16   5        137.33        132.36         3.91 o
   3  16   5          0.00          0.18         1.14 o
   4  16   5         47.12         53.58         4.09 o
   5  16   5        122.83        128.68         4.90 o
   6  16   5         50.79         44.68         4.30 o
  -8  17   5        116.74         97.22         8.34 o
  -7  17   5         18.21         17.95         1.26 o
  -6  17   5         26.60         26.83         1.90 o
  -5  17   5       1198.27       1158.95        30.37 o
  -4  17   5         19.95         14.43         1.34 o
  -3  17   5        167.27        190.16         6.37 o
  -2  17   5         51.53         51.10         4.01 o
  -1  17   5          7.95          8.98         1.87 o
   0  17   5         48.36         50.09         1.97 o
   1  17   5       1629.02       1670.35        53.35 o
   2  17   5          0.34          2.53         1.24 o
   3  17   5         17.69         19.70         2.11 o
   4  17   5          2.43          2.51         1.17 o
   5  17   5         24.75         33.10         3.82 o
   6  17   5          9.70         10.06         1.32 o
  -8  18   5         23.17         22.86         1.80 o
  -7  18   5          0.57          0.49         0.89 o
  -6  18   5          4.15          5.01         0.65 o
  -5  18   5       1169.19       1154.19        32.51 o
  -4  18   5        271.83        219.40         6.56 o
  -3  18   5        216.37        194.97         6.49 o
  -2  18   5         13.43         12.29         1.44 o
  -1  18   5        594.03        606.96        18.46 o
   0  18   5        124.29        124.15         4.07 o
   1  18   5        890.61        941.14        30.22 o
   2  18   5        180.83        158.06         4.86 o
   3  18   5         29.91         27.56         1.98 o
   4  18   5         22.84         23.17         2.02 o
   5  18   5          1.29          0.59         1.91 o
  -8  19   5         15.60         16.39         1.42 o
  -7  19   5          1.54          1.96         1.38 o
  -6  19   5         13.74         15.25         0.80 o
  -5  19   5        519.56        545.08        16.52 o
  -4  19   5         57.68         61.92         2.07 o
  -3  19   5          7.95          5.53         1.16 o
  -2  19   5          7.53          5.93         1.13 o
  -1  19   5         31.34         30.16         1.80 o
   0  19   5        445.34        443.35        13.58 o
   1  19   5        257.57        273.35         9.33 o
   2  19   5        658.26        676.35        19.71 o
   3  19   5          2.32          3.23         1.39 o
   4  19   5          4.28          4.92         1.11 o
   5  19   5          4.07          3.44         1.70 o
  -8  20   5         27.44         27.18         2.99 o
  -7  20   5          2.59          2.66         0.83 o
  -6  20   5        186.12        161.48         5.18 o
  -5  20   5        266.67        245.96         7.74 o
  -4  20   5         48.42         46.42         2.90 o
  -3  20   5        129.45        131.93         4.41 o
  -2  20   5         31.46         34.02         2.24 o
  -1  20   5         24.85         24.40         1.42 o
   0  20   5        185.82        184.44         5.75 o
   1  20   5        150.54        156.44         5.34 o
   2  20   5       1024.38       1036.42        27.51 o
   3  20   5          0.80          1.35         1.30 o
   4  20   5         13.30         11.43         1.86 o
   5  20   5         54.37         56.28         5.25 o
  -8  21   5          0.00          1.08         1.33 o
  -7  21   5         28.45         26.59         1.36 o
  -6  21   5         72.35         66.29         2.25 o
  -5  21   5        189.12        182.49         5.73 o
  -4  21   5          0.23         -0.22         1.18 o
  -3  21   5         55.63         52.96         1.98 o
  -2  21   5        655.44        622.57        20.08 o
  -1  21   5        377.06        372.43        11.49 o
   0  21   5        583.65        597.24        18.34 o
   1  21   5        324.12        345.21        10.12 o
   2  21   5          2.98          1.71         1.31 o
   3  21   5          6.39          5.94         1.45 o
   4  21   5         25.27         31.47         2.80 o
   5  21   5          3.64          3.98         2.58 o
  -8  22   5         15.85         19.17         3.61 o
  -7  22   5         67.32         61.48         2.43 o
  -6  22   5          1.69          1.90         1.26 o
  -5  22   5          5.59          5.88         1.13 o
  -4  22   5         13.44         15.32         1.38 o
  -3  22   5        273.38        277.05         8.21 o
  -2  22   5        167.32        162.56         5.95 o
  -1  22   5         28.23         26.74         2.51 o
   0  22   5         43.72         41.22         1.64 o
   1  22   5          9.01         10.67         1.33 o
   2  22   5          5.83          4.41         1.24 o
   3  22   5        120.85        134.95         4.43 o
   4  22   5        374.68        429.97        12.68 o
   5  22   5         11.39         10.58         1.87 o
  -8  23   5          8.78         10.19         1.65 o
  -7  23   5         21.25         19.00         0.98 o
  -6  23   5         37.80         37.30         1.74 o
  -5  23   5         67.99         69.75         2.46 o
  -4  23   5          4.98          3.92         1.18 o
  -3  23   5        432.16        424.54        12.36 o
  -2  23   5       1400.98       1359.81        43.80 o
  -1  23   5       1445.70       1436.93        43.31 o
   0  23   5        807.00        820.80        24.86 o
   1  23   5          9.98         11.11         1.20 o
   2  23   5        140.77        128.30         3.67 o
   3  23   5          0.90          1.26         1.61 o
   4  23   5         37.33         51.74         2.88 o
   5  23   5          1.85          2.90         2.55 o
  -7  24   5          7.97          8.17         1.30 o
  -6  24   5         50.80         55.49         2.30 o
  -5  24   5          2.97          3.74         1.84 o
  -4  24   5          0.02          1.99         1.60 o
  -3  24   5          4.14          2.25         1.53 o
  -2  24   5         55.54         59.97         2.65 o
  -1  24   5        370.92        366.20        11.27 o
   0  24   5        556.06        564.93        17.29 o
   1  24   5        165.95        165.34         4.82 o
   2  24   5         48.28         49.98         2.19 o
   3  24   5         70.66         74.21         2.36 o
   4  24   5         64.22         73.50         4.32 o
   5  24   5          0.36          0.70         3.51 o
  -7  25   5          4.01          5.07         1.06 o
  -6  25   5          2.98          1.77         1.07 o
  -5  25   5         94.41         97.83         3.24 o
  -4  25   5         63.66         64.06         3.01 o
  -3  25   5       1622.81       1619.47        46.82 o
  -2  25   5         14.99         15.71         1.17 o
  -1  25   5        543.61        549.99        16.74 o
   0  25   5         90.90         97.51         3.30 o
   1  25   5          2.30          3.32         1.05 o
   2  25   5          8.44         10.41         1.51 o
   3  25   5         14.76         14.58         1.02 o
   4  25   5         18.99         23.75         1.46 o
   5  25   5          8.73          8.64         2.32 o
  -7  26   5          0.24          0.03         0.93 o
  -6  26   5         15.90         17.51         1.34 o
  -5  26   5          0.07         -1.32         2.20 o
  -4  26   5          0.32          0.57         1.30 o
  -3  26   5        709.95        738.06        23.77 o
  -2  26   5         84.08         85.48         2.82 o
  -1  26   5        103.60         92.56         2.82 o
   0  26   5          3.39          1.65         1.05 o
   1  26   5         46.44         50.84         2.20 o
   2  26   5          0.40          0.58         1.15 o
   3  26   5          0.45         -1.23         1.19 o
   4  26   5         41.91         46.47         5.07 o
   5  26   5          5.18          3.78         1.76 o
  -7  27   5         31.54         29.27         3.31 o
  -6  27   5         88.86         88.94         3.84 o
  -5  27   5         14.54         14.71         1.29 o
  -4  27   5         20.58         20.24         1.10 o
  -3  27   5          0.21         -0.14         0.95 o
  -2  27   5          3.92          5.76         2.25 o
  -1  27   5          1.16          0.29         1.43 o
   0  27   5         29.30         26.09         1.49 o
   1  27   5          6.44          5.05         0.59 o
   2  27   5         17.18         19.59         1.62 o
   3  27   5          9.03         11.39         3.28 o
   4  27   5         84.04        105.91         4.30 o
  -7  28   5         13.93         11.49         1.58 o
  -6  28   5          5.34          5.51         0.98 o
  -5  28   5          0.90          0.60         0.74 o
  -4  28   5          0.31          0.44         2.35 o
  -3  28   5         46.63         36.51         2.83 o
  -2  28   5          0.52         -0.10         2.72 o
  -1  28   5         97.92         90.76         2.79 o
   0  28   5          4.85          4.85         0.88 o
   1  28   5          0.41         -0.12         0.67 o
   2  28   5         20.99         23.53         2.04 o
   3  28   5          9.76         13.61         2.94 o
   4  28   5        261.40        294.55        20.83 o
  -7  29   5         11.18          9.09         5.89 o
  -6  29   5         74.56         61.90         2.29 o
  -5  29   5          4.25          3.01         1.54 o
  -4  29   5         33.10         31.50         2.24 o
  -3  29   5        191.93        168.89         5.78 o
  -2  29   5        127.36        125.61         4.38 o
  -1  29   5         22.73         20.25         1.17 o
   0  29   5         22.67         27.46         1.21 o
   1  29   5         10.79         13.86         1.64 o
   2  29   5         41.39         52.81         4.50 o
   3  29   5          2.27          1.39         0.92 o
   4  29   5        197.55        211.90        17.30 o
  -7  30   5        166.16        154.78        10.23 o
  -6  30   5         16.74         15.58         1.59 o
  -5  30   5         91.15         98.14         4.58 o
  -4  30   5         21.26         24.66         3.54 o
  -3  30   5        107.48        114.06         5.63 o
  -2  30   5         12.71         13.90         2.07 o
  -1  30   5          9.07         12.05         1.72 o
   0  30   5         81.30         76.30         2.36 o
   1  30   5         19.88         19.64         1.83 o
   2  30   5          0.96          1.99         1.40 o
   3  30   5          2.55          3.83         1.69 o
   4  30   5          0.82          1.45         2.34 o
  -6  31   5          0.33          0.70         0.90 o
  -5  31   5         12.78          9.96         1.46 o
  -4  31   5         22.58         25.73         1.49 o
  -3  31   5          0.07          0.85         1.67 o
  -2  31   5          0.08          1.05         1.36 o
  -1  31   5        129.24        129.55         3.82 o
   0  31   5         29.58         23.79         1.39 o
   1  31   5         23.66         25.04         1.20 o
   2  31   5          2.70          4.33         1.61 o
   3  31   5          7.87          2.88         2.47 o
   4  31   5        222.16        240.80        17.72 o
  -6  32   5         22.21         19.41         3.18 o
  -5  32   5          5.52          6.63         1.72 o
  -4  32   5         17.47         17.43         1.19 o
  -3  32   5          0.06          0.67         1.07 o
  -2  32   5          0.00          0.92         0.73 o
  -1  32   5          3.21          3.98         1.59 o
   0  32   5         14.49         16.76         1.56 o
   1  32   5         32.44         31.06         2.17 o
   2  32   5        196.02        236.81         9.62 o
   3  32   5          0.22          1.31         0.98 o
   4  32   5         51.71         50.47         6.57 o
  -6  33   5        118.09        112.98         8.40 o
  -5  33   5        182.25        197.38         6.39 o
  -4  33   5        122.48        125.93         6.30 o
  -3  33   5          0.13          0.83         0.97 o
  -2  33   5          0.44          0.59         1.74 o
  -1  33   5         25.73         29.12         1.15 o
   0  33   5         42.92         51.48         2.10 o
   1  33   5         96.10        103.95         4.28 o
   2  33   5        282.42        340.28        11.20 o
   3  33   5          0.97          1.37         1.73 o
  -6  34   5         20.45         23.16         2.03 o
  -5  34   5          7.56          8.52         1.27 o
  -4  34   5          8.27         10.89         2.13 o
  -3  34   5         12.36         11.39         1.60 o
  -2  34   5          8.00          6.83         1.56 o
  -1  34   5         63.88         77.90         2.46 o
   0  34   5          7.58         10.96         1.37 o
   1  34   5         85.78        112.75         3.81 o
   2  34   5         30.58         37.09         2.56 o
   3  34   5          5.32         10.07         2.06 o
  -6  35   5          0.64          4.95        43.05 o
  -5  35   5        170.44        157.03        10.63 o
  -4  35   5          3.09          2.37         1.58 o
  -3  35   5          9.17          9.93         1.52 o
  -2  35   5         17.88         20.44         1.44 o
  -1  35   5        108.68        123.32         4.07 o
   0  35   5         47.45         55.19         2.17 o
   1  35   5         23.17         20.87         3.50 o
   2  35   5         34.09         33.48         4.68 o
   3  35   5         30.13         30.26         7.85 o
  -5  36   5         11.38          8.10         1.74 o
  -4  36   5          1.82          2.96         2.38 o
  -3  36   5         64.82         65.40         3.56 o
  -2  36   5         43.76         51.19         2.44 o
  -1  36   5          0.12         -0.41         1.32 o
   0  36   5          0.00          1.55         1.57 o
   1  36   5          0.59          0.91         1.05 o
   2  36   5         50.24         55.08         4.56 o
   3  36   5          0.92          0.05         2.31 o
  -5  37   5         31.89         26.27         2.79 o
  -4  37   5          6.29          5.18         1.45 o
  -3  37   5         56.53         59.79         3.40 o
  -2  37   5        107.41        108.82         3.52 o
  -1  37   5          6.81          7.95         1.11 o
   0  37   5         23.42         28.14         3.13 o
   1  37   5         23.20         24.37         2.24 o
   2  37   5         25.95         19.54         2.89 o
  -5  38   5         11.78         14.01         2.20 o
  -4  38   5          2.97          1.34         2.25 o
  -3  38   5         26.18         21.84         1.93 o
  -2  38   5          9.94          9.06         1.60 o
  -1  38   5        148.69        170.96         5.56 o
   0  38   5          4.35          5.63         1.38 o
   1  38   5          4.43          0.59         1.93 o
   2  38   5         13.32         10.84         2.40 o
  -4  39   5         51.87         42.22         4.17 o
  -3  39   5          6.91          7.13         1.67 o
  -2  39   5         50.40         49.56         2.06 o
  -1  39   5         31.31         36.10         2.87 o
   0  39   5         74.99         82.17         4.40 o
   1  39   5          4.19          4.84         1.68 o
   2  39   5          1.37          2.72         1.89 o
  -4  40   5         69.55         58.65         6.43 o
  -3  40   5         17.36         15.19         2.29 o
  -2  40   5         17.73         21.56         3.30 o
  -1  40   5          0.04          1.17         2.41 o
   0  40   5         14.23         14.63         1.45 o
   1  40   5         13.21         11.38         1.75 o
  -3  41   5         16.15         16.52         2.37 o
  -2  41   5          1.15          3.85         2.13 o
  -1  41   5         11.19         11.21         2.01 o
   0  41   5         17.36         15.74         2.25 o
   1  41   5          0.00         -3.16         3.13 o
  -3  42   5          3.72          7.87         4.24 o
  -2  42   5         12.82         12.65         2.15 o
  -1  42   5          0.07         -0.09         1.53 o
   0  42   5         99.86         88.65         7.48 o
  -2  43   5          4.47          1.26         6.03 o
  -1  43   5          0.14         -0.04         3.78 o
  -8   0   6        219.11        212.66        16.71 o
  -7   0   6        217.74        235.12         8.95 o
  -6   0   6          1.84          1.91         1.10 o
  -5   0   6        404.49        409.90        17.63 o
  -4   0   6       1925.29       1902.82        80.27 o
  -3   0   6       2062.82       2191.98        94.02 o
  -2   0   6        766.09        871.69        73.38 o
  -1   0   6        536.04        531.18        25.80 o
   0   0   6        285.11        298.54        15.92 o
   1   0   6          4.11          6.40         2.63 o
   2   0   6        131.14        130.09         6.17 o
   3   0   6         26.36         27.15         2.40 o
   4   0   6          9.77         12.63         0.98 o
   5   0   6         55.55         67.45         5.26 o
   6   0   6          4.44          1.78         4.27 o
  -8   1   6         44.21         45.66         2.04 o
  -7   1   6          6.84          8.03         0.56 o
  -6   1   6          0.00          1.56         0.95 o
  -5   1   6          9.89         12.29         0.84 o
  -4   1   6         37.90         35.58         1.65 o
  -3   1   6        330.42        344.92        10.61 o
  -2   1   6       6446.71       6907.09       217.26 o
  -1   1   6        674.79        687.82        22.12 o
   0   1   6         49.07         51.53         1.96 o
   1   1   6          7.30          5.90         1.07 o
   2   1   6          6.40          8.96         6.34 o
   3   1   6          8.03          9.79         0.71 o
   4   1   6         25.78         25.56         0.95 o
   5   1   6        204.97        221.02         7.25 o
   6   1   6          0.01         -1.73         1.25 o
  -9   2   6        101.24        109.05        10.80 o
  -8   2   6          0.67          0.74         1.38 o
  -7   2   6          3.79          3.91         1.10 o
  -6   2   6          8.88          8.58         1.04 o
  -5   2   6       1187.10       1249.97        35.64 o
  -4   2   6        270.83        262.43         7.61 o
  -3   2   6          5.70         11.24         2.26 o
  -2   2   6        741.22        805.25        24.36 o
  -1   2   6        215.47        200.36         6.63 o
   0   2   6          1.78          1.30         1.22 o
   1   2   6         29.58         30.64         1.71 o
   2   2   6        132.54        131.50         4.32 o
   3   2   6         39.57         40.29         1.83 o
   4   2   6          8.19          9.55         1.26 o
   5   2   6         96.72        100.66         2.62 o
   6   2   6          4.56          4.06         2.32 o
  -9   3   6          6.04          2.70         3.04 o
  -8   3   6          4.71          4.69         1.21 o
  -7   3   6          0.34          0.48         0.72 o
  -6   3   6         51.85         55.47         3.35 o
  -5   3   6       1575.02       1649.88        47.22 o
  -4   3   6        814.22        809.85        23.14 o
  -3   3   6         26.91         25.15         1.49 o
  -2   3   6       2300.23       2532.15        75.65 o
  -1   3   6         17.44         18.81         1.54 o
   0   3   6          0.03          0.52         2.39 o
   1   3   6         82.40         89.58         3.14 o
   2   3   6          2.55          1.79         0.70 o
   3   3   6        159.75        158.06         5.01 o
   4   3   6          0.31          0.67         0.76 o
   5   3   6         14.63         14.72         1.30 o
   6   3   6         30.34         20.69         5.67 o
  -9   4   6          6.97          5.40         3.04 o
  -8   4   6          8.48          7.49         0.99 o
  -7   4   6        255.37        260.86         7.02 o
  -6   4   6          7.31          8.37         0.58 o
  -5   4   6         15.47         17.77         1.10 o
  -4   4   6        333.41        337.05         9.75 o
  -3   4   6         52.77         56.30         2.65 o
  -2   4   6        128.27        143.70         4.55 o
  -1   4   6          0.28          0.85         0.69 o
   0   4   6        799.67        855.26        27.38 o
   1   4   6        404.58        444.45        14.87 o
   2   4   6         79.66         85.10         3.05 o
   3   4   6        350.34        345.83         8.49 o
   4   4   6         10.10         11.09         0.73 o
   5   4   6         27.58         26.46         2.71 o
   6   4   6          3.36          4.43         1.28 o
  -9   5   6          1.65         -1.35         2.70 o
  -8   5   6         76.74         67.43         6.00 o
  -7   5   6         43.95         43.49         2.68 o
  -6   5   6        159.62        169.02         4.75 o
  -5   5   6        199.53        203.59         5.69 o
  -4   5   6         17.53         16.19         1.04 o
  -3   5   6         77.45         83.96         3.00 o
  -2   5   6         25.58         30.44         1.87 o
  -1   5   6         59.56         66.67         2.28 o
   0   5   6        334.44        364.83        11.86 o
   1   5   6         99.64         97.86         3.50 o
   2   5   6        191.83        195.68         6.76 o
   3   5   6         79.07         85.40         2.28 o
   4   5   6         30.79         32.54         1.43 o
   5   5   6         59.52         54.93         3.26 o
   6   5   6          6.93          6.02         1.22 o
  -9   6   6         23.17         16.21         3.71 o
  -8   6   6         60.47         56.67         5.89 o
  -7   6   6          7.69          8.16         0.97 o
  -6   6   6         89.28         97.72         2.82 o
  -5   6   6        513.54        562.87        15.34 o
  -4   6   6         20.12         21.25         1.02 o
  -3   6   6         14.21         17.18         1.41 o
  -2   6   6         33.79         35.19         1.70 o
  -1   6   6        521.55        547.72        17.14 o
   0   6   6          6.41          8.20         0.62 o
   1   6   6         24.84         34.95         1.57 o
   2   6   6       2115.00       2190.96        65.70 o
   3   6   6        314.69        323.95         8.22 o
   4   6   6         50.39         46.05         3.30 o
   5   6   6         10.93         12.73         1.55 o
   6   6   6         18.29         17.05         3.15 o
  -9   7   6          1.56          4.39         3.38 o
  -8   7   6         35.76         27.30         1.57 o
  -7   7   6        227.96        231.45         5.40 o
  -6   7   6        213.46        209.38         5.17 o
  -5   7   6         42.28         50.24         1.58 o
  -4   7   6         44.76         45.21         1.87 o
  -3   7   6         92.65         99.48         3.46 o
  -2   7   6          1.40          1.03         1.45 o
  -1   7   6        404.81        433.70        13.56 o
   0   7   6         13.69         15.36         1.46 o
   1   7   6        317.93        324.11         9.95 o
   2   7   6        537.22        531.18        16.63 o
   3   7   6        200.76        193.54         5.35 o
   4   7   6         67.88         70.74         3.15 o
   5   7   6         21.80         22.95         1.77 o
   6   7   6          2.43          2.01         5.90 o
  -9   8   6          2.51          2.70         3.38 o
  -8   8   6          8.73          6.97         0.89 o
  -7   8   6        722.41        702.87        16.87 o
  -6   8   6         41.07         36.71         1.26 o
  -5   8   6         16.54         17.85         0.73 o
  -4   8   6        135.18        161.61         4.84 o
  -3   8   6         29.01         26.94         1.41 o
  -2   8   6          1.04          3.57         1.37 o
  -1   8   6         27.82         23.01         1.68 o
   0   8   6         72.44         90.22         2.96 o
   1   8   6         90.54         92.58         3.04 o
   2   8   6          0.03         -0.45         0.79 o
   3   8   6          2.35          1.06         0.97 o
   4   8   6        114.59        110.96         6.40 o
   5   8   6          0.40          0.49         1.90 o
   6   8   6          0.69          0.15         2.62 o
  -9   9   6          3.84          3.38         3.04 o
  -8   9   6         35.65         29.56         2.98 o
  -7   9   6         12.65         11.34         1.05 o
  -6   9   6          1.11          2.14         0.53 o
  -5   9   6         31.60         28.27         1.10 o
  -4   9   6        533.40        547.36        16.61 o
  -3   9   6         42.99         44.55         1.62 o
  -2   9   6        133.84        143.82         4.84 o
  -1   9   6        441.39        443.34        13.50 o
   0   9   6        897.20        985.67        29.74 o
   1   9   6         32.12         31.10         1.90 o
   2   9   6          3.45          4.07         1.98 o
   3   9   6         20.00         14.25         1.04 o
   4   9   6        106.97        115.61         4.48 o
   5   9   6          0.57         -0.08         1.01 o
   6   9   6          6.62          4.73         2.77 o
  -9  10   6          0.09         -1.69         2.70 o
  -8  10   6         12.81         12.05         1.75 o
  -7  10   6         13.34         14.37         1.07 o
  -6  10   6        121.10        115.62         3.12 o
  -5  10   6          0.26          0.77         0.86 o
  -4  10   6         49.67         49.94         1.78 o
  -3  10   6         52.60         54.12         2.18 o
  -2  10   6         26.12         26.66         1.21 o
  -1  10   6        268.48        273.91         8.42 o
   0  10   6          8.18          6.48         0.65 o
   1  10   6        150.78        150.11         5.74 o
   2  10   6        207.19        224.15         7.61 o
   3  10   6         13.92         10.80         1.52 o
   4  10   6         19.25         20.33         1.17 o
   5  10   6         23.02         24.96         1.75 o
  -9  11   6         14.93         13.84         3.71 o
  -8  11   6         11.76         10.99         1.32 o
  -7  11   6          2.47          1.39         0.58 o
  -6  11   6         64.47         56.83         1.92 o
  -5  11   6         96.88         96.00         2.70 o
  -4  11   6          0.53          0.55         0.51 o
  -3  11   6          6.52         12.04         1.74 o
  -2  11   6        173.49        192.82         5.67 o
  -1  11   6         48.96         56.16         1.99 o
   0  11   6        322.27        346.65        10.98 o
   1  11   6          0.45          0.30         1.89 o
   2  11   6         14.06         13.28         1.89 o
   3  11   6         16.08         17.28         1.26 o
   4  11   6         86.12         87.68         2.96 o
   5  11   6         25.58         31.38         3.06 o
  -8  12   6         16.10         14.17         1.26 o
  -7  12   6         32.25         33.82         1.19 o
  -6  12   6         23.97         24.49         1.29 o
  -5  12   6          1.56          3.31         0.64 o
  -4  12   6        909.23        918.10        27.48 o
  -3  12   6         35.15         49.30         1.64 o
  -2  12   6          1.72          0.96         0.47 o
  -1  12   6        165.92        171.12         5.40 o
   0  12   6          6.38          8.58         1.60 o
   1  12   6          0.00         -0.47         1.24 o
   2  12   6          1.30          2.09         1.61 o
   3  12   6         12.08         12.94         0.85 o
   4  12   6         77.43         91.45         4.35 o
   5  12   6         52.11         60.51         3.30 o
  -8  13   6        127.50        117.11         6.75 o
  -7  13   6         16.61         20.45         1.11 o
  -6  13   6          0.94         -0.14         0.97 o
  -5  13   6         83.25         67.91         2.08 o
  -4  13   6        298.61        294.95         9.86 o
  -3  13   6        296.15        342.00         9.91 o
  -2  13   6          2.20          4.64         1.45 o
  -1  13   6        142.12        153.11         5.34 o
   0  13   6          0.07          1.37         2.24 o
   1  13   6          1.98          1.49         1.74 o
   2  13   6          1.18          1.05         1.58 o
   3  13   6          5.92          5.18         0.92 o
   4  13   6          8.59         10.71         1.24 o
   5  13   6         25.30         24.35         3.30 o
  -8  14   6         82.53         73.31         4.00 o
  -7  14   6          0.86          1.02         0.81 o
  -6  14   6         14.63         13.76         1.42 o
  -5  14   6        103.40         97.66         2.66 o
  -4  14   6         54.78         60.70         2.36 o
  -3  14   6        404.03        444.48        13.51 o
  -2  14   6        242.13        236.67         7.35 o
  -1  14   6        208.63        228.04         7.58 o
   0  14   6         32.15         38.53         1.62 o
   1  14   6         74.80         77.67         2.64 o
   2  14   6          0.79          0.23         0.63 o
   3  14   6          8.51          9.15         1.32 o
   4  14   6          0.98          0.65         1.01 o
   5  14   6         24.84         25.12         1.82 o
  -8  15   6        137.73        123.73         7.57 o
  -7  15   6         56.63         66.56         2.54 o
  -6  15   6         28.42         28.79         1.72 o
  -5  15   6        386.45        389.94         9.85 o
  -4  15   6         46.87         52.43         2.04 o
  -3  15   6          0.10         -0.06         1.28 o
  -2  15   6        235.88        258.61         8.02 o
  -1  15   6        308.71        316.11         9.76 o
   0  15   6          7.62          8.72         1.62 o
   1  15   6        133.03        134.37         4.34 o
   2  15   6         13.82         11.42         1.04 o
   3  15   6         22.84         23.28         2.84 o
   4  15   6         20.83         23.88         2.46 o
   5  15   6          5.18          6.80         1.01 o
  -8  16   6         31.54         31.91         2.12 o
  -7  16   6          0.51          0.29         0.65 o
  -6  16   6         19.19         19.86         1.12 o
  -5  16   6        148.03        174.44         5.95 o
  -4  16   6        324.64        278.78         9.36 o
  -3  16   6          1.02          1.88         1.11 o
  -2  16   6        179.57        202.60         6.54 o
  -1  16   6         10.10         12.47         1.52 o
   0  16   6         82.75         84.82         3.09 o
   1  16   6         65.53         69.33         2.99 o
   2  16   6          5.71          5.11         0.83 o
   3  16   6          1.10          1.79         0.60 o
   4  16   6         57.30         71.14         3.40 o
   5  16   6          0.03         -0.71         1.38 o
  -8  17   6          1.50          2.01         0.83 o
  -7  17   6          0.82          0.17         0.91 o
  -6  17   6        105.51        105.21         2.93 o
  -5  17   6          5.44          7.31         1.11 o
  -4  17   6        275.75        280.78         9.01 o
  -3  17   6          4.68         10.66         0.81 o
  -2  17   6         34.03         29.61         1.35 o
  -1  17   6        105.35        109.56         3.59 o
   0  17   6         50.31         44.39         1.81 o
   1  17   6       1121.44       1117.82        36.84 o
   2  17   6        108.66        106.30         5.92 o
   3  17   6          9.58         12.72         1.37 o
   4  17   6         42.26         51.53         1.79 o
   5  17   6          0.00         -1.55         1.92 o
  -8  18   6          1.87          1.24         1.47 o
  -7  18   6          0.40         -1.11         1.42 o
  -6  18   6        166.10        178.89         5.16 o
  -5  18   6          5.36         11.03         1.03 o
  -4  18   6         80.32         66.31         2.50 o
  -3  18   6         10.42          7.99         0.79 o
  -2  18   6         35.86         36.94         2.23 o
  -1  18   6        583.18        583.59        17.75 o
   0  18   6        129.21        126.40         4.39 o
   1  18   6        358.33        356.72        12.11 o
   2  18   6         52.21         44.01         1.63 o
   3  18   6          0.25          0.97         1.24 o
   4  18   6          8.74         10.89         0.86 o
   5  18   6         29.96         27.63         6.13 o
  -8  19   6         71.64         64.60         5.61 o
  -7  19   6         24.78         23.99         1.14 o
  -6  19   6          0.63          1.09         1.03 o
  -5  19   6        184.43        213.77         6.17 o
  -4  19   6         95.73         83.30         3.00 o
  -3  19   6          1.35         -0.29         0.63 o
  -2  19   6        116.31        125.66         4.08 o
  -1  19   6        330.42        310.73         9.90 o
   0  19   6        331.24        328.97        10.88 o
   1  19   6       1324.68       1391.47        44.28 o
   2  19   6        432.60        421.55        12.73 o
   3  19   6          0.94          2.05         1.17 o
   4  19   6          5.06          4.71         1.17 o
   5  19   6         21.46         20.21         3.50 o
  -8  20   6        126.93         92.25        15.81 o
  -7  20   6          6.74          4.51         1.31 o
  -6  20   6        269.56        253.10        10.93 o
  -5  20   6        119.13        111.97         3.36 o
  -4  20   6          4.55          5.84         1.14 o
  -3  20   6         22.15         18.01         2.48 o
  -2  20   6         85.40         91.17         3.03 o
  -1  20   6        205.94        194.35         6.31 o
   0  20   6        400.09        415.60        13.68 o
   1  20   6        276.80        284.64         9.42 o
   2  20   6         14.21         12.10         0.96 o
   3  20   6          1.33          2.32         1.20 o
   4  20   6          9.29          8.25         2.02 o
   5  20   6          9.43          8.20         3.90 o
  -8  21   6         41.29         44.81         3.63 o
  -7  21   6         11.15         13.28         1.40 o
  -6  21   6         32.41         37.45         1.46 o
  -5  21   6         11.50         15.49         1.52 o
  -4  21   6        132.39        127.58         4.03 o
  -3  21   6         12.04         11.49         1.78 o
  -2  21   6        143.57        140.45         4.53 o
  -1  21   6         52.82         53.55         1.96 o
   0  21   6         10.50         10.84         1.18 o
   1  21   6        376.61        381.26        12.51 o
   2  21   6         59.28         62.84         2.28 o
   3  21   6         25.69         21.03         1.64 o
   4  21   6         32.62         39.29         3.59 o
   5  21   6          1.68          0.58         1.75 o
  -8  22   6          4.87          3.28         7.02 o
  -7  22   6          0.20          0.54         0.64 o
  -6  22   6         86.16         83.28         4.58 o
  -5  22   6         15.47         14.82         1.49 o
  -4  22   6         69.63         71.19         2.37 o
  -3  22   6          0.11          0.30         0.96 o
  -2  22   6        244.01        258.43         8.05 o
  -1  22   6        150.08        143.14         4.74 o
   0  22   6         40.43         38.15         2.44 o
   1  22   6          0.63          0.70         1.06 o
   2  22   6          0.53          0.44         1.28 o
   3  22   6         35.07         42.74         2.30 o
   4  22   6         15.28         16.12         2.98 o
   5  22   6          0.31          0.86         1.81 o
  -8  23   6         24.66         21.39         7.64 o
  -7  23   6          2.03          3.44         0.76 o
  -6  23   6        187.15        196.69         5.85 o
  -5  23   6          2.39          4.03         2.15 o
  -4  23   6          1.68          0.46         1.41 o
  -3  23   6        372.08        365.86        11.92 o
  -2  23   6         19.12         15.96         1.58 o
  -1  23   6       1697.70       1766.30        53.39 o
   0  23   6         20.58         21.18         1.59 o
   1  23   6          0.21         -1.08         1.37 o
   2  23   6         52.80         50.11         1.67 o
   3  23   6          2.03          0.71         1.04 o
   4  23   6         30.09         29.84         3.73 o
  -7  24   6          1.07          0.43         1.24 o
  -6  24   6         70.85         71.97         4.27 o
  -5  24   6         14.62         16.07         2.48 o
  -4  24   6         18.37         17.66         1.96 o
  -3  24   6        301.40        305.32         9.23 o
  -2  24   6          1.35          3.02         0.74 o
  -1  24   6       1698.05       1779.16        53.99 o
   0  24   6         64.17         70.37         2.51 o
   1  24   6          2.46          2.16         0.69 o
   2  24   6          1.37          2.07         1.62 o
   3  24   6         17.62         18.42         2.24 o
   4  24   6          2.60          5.45         1.54 o
  -7  25   6          7.44          6.81         1.30 o
  -6  25   6         90.08         96.17         4.10 o
  -5  25   6         13.11         17.59         1.95 o
  -4  25   6        380.06        414.49        12.27 o
  -3  25   6         42.18         52.93         1.86 o
  -2  25   6        260.75        254.48         8.18 o
  -1  25   6         82.63         82.26         2.88 o
   0  25   6         40.73         40.99         1.66 o
   1  25   6         16.05         18.20         1.36 o
   2  25   6         22.21         22.68         1.31 o
   3  25   6          0.16          0.99         1.15 o
   4  25   6          1.62         -0.02         2.35 o
  -7  26   6          0.81          0.27         0.89 o
  -6  26   6          2.06          1.93         2.83 o
  -5  26   6          0.87          2.10         1.49 o
  -4  26   6        342.64        347.06        10.19 o
  -3  26   6        120.97        121.53         3.85 o
  -2  26   6         50.67         50.47         2.42 o
  -1  26   6        119.82        113.98         3.88 o
   0  26   6          0.25         -0.07         0.72 o
   1  26   6          1.33          1.74         1.09 o
   2  26   6          1.15         -0.74         1.87 o
   3  26   6         34.26         35.42         1.86 o
   4  26   6         98.59        110.14        10.46 o
  -7  27   6          7.95          6.31         1.19 o
  -6  27   6          0.14         -0.58         1.79 o
  -5  27   6         14.80         14.43         2.34 o
  -4  27   6          0.28          1.02         1.47 o
  -3  27   6        259.47        256.15         7.70 o
  -2  27   6         89.62         93.82         3.00 o
  -1  27   6        151.59        148.76         4.97 o
   0  27   6        120.22        130.46         4.32 o
   1  27   6        117.80        129.97         4.24 o
   2  27   6         21.84         20.35         1.54 o
   3  27   6         16.98         18.33         1.64 o
   4  27   6          1.99          3.25         2.42 o
  -7  28   6        105.45         95.43         5.30 o
  -6  28   6         11.26          9.96         2.76 o
  -5  28   6         39.29         39.05         3.14 o
  -4  28   6        194.54        192.51         6.53 o
  -3  28   6        435.59        448.74        13.12 o
  -2  28   6          2.26          2.29         1.76 o
  -1  28   6        168.36        173.33         5.60 o
   0  28   6         15.85         19.17         1.13 o
   1  28   6          0.29          0.33         1.49 o
   2  28   6          0.00          0.16         1.59 o
   3  28   6          7.72         13.34         0.94 o
   4  28   6         17.35         20.42         5.48 o
  -7  29   6          8.71          8.75         1.73 o
  -6  29   6         19.87         18.90         3.16 o
  -5  29   6         56.17         58.04         3.94 o
  -4  29   6         81.43         78.76         3.00 o
  -3  29   6         41.97         44.55         1.92 o
  -2  29   6          2.07          3.64         0.94 o
  -1  29   6        112.66        112.96         3.42 o
   0  29   6          1.16          1.67         1.95 o
   1  29   6          0.81          0.83         2.33 o
   2  29   6         13.63         15.65         2.74 o
   3  29   6          1.89          5.91         1.13 o
   4  29   6        208.18        224.73        12.98 o
  -6  30   6         52.37         50.47         2.77 o
  -5  30   6          7.62          8.22         1.40 o
  -4  30   6         17.67         22.21         1.29 o
  -3  30   6         18.05         15.30         1.08 o
  -2  30   6         11.73         12.42         0.86 o
  -1  30   6        148.32        136.84         4.12 o
   0  30   6          4.45          3.77         1.13 o
   1  30   6         38.63         50.75         2.20 o
   2  30   6         21.29         23.20         1.29 o
   3  30   6          3.60          2.69         1.14 o
  -6  31   6        114.23         99.55         8.55 o
  -5  31   6         13.09         15.79         1.19 o
  -4  31   6         16.64         16.39         2.10 o
  -3  31   6         41.30         42.78         2.67 o
  -2  31   6         11.62         10.57         0.91 o
  -1  31   6         24.30         25.28         1.72 o
   0  31   6         33.27         36.85         1.82 o
   1  31   6         34.08         41.98         1.64 o
   2  31   6         77.96         87.54         3.60 o
   3  31   6          3.10          4.57         1.48 o
  -6  32   6          7.83          6.51         1.22 o
  -5  32   6          5.81          9.30         2.17 o
  -4  32   6         21.71         22.76         3.06 o
  -3  32   6         11.30         12.63         2.20 o
  -2  32   6         42.16         46.56         1.85 o
  -1  32   6        125.52        127.67         3.82 o
   0  32   6          2.45          6.53         1.59 o
   1  32   6         81.68         96.70         3.33 o
   2  32   6         74.08         86.31         3.65 o
   3  32   6         51.87         51.43         2.69 o
  -6  33   6          0.12          2.33         1.57 o
  -5  33   6         10.69         10.08         1.80 o
  -4  33   6         15.99         18.48         2.66 o
  -3  33   6         24.64         25.98         2.36 o
  -2  33   6          0.06          0.68         1.71 o
  -1  33   6          0.61          2.30         1.25 o
   0  33   6         18.68         22.66         2.85 o
   1  33   6         51.07         59.51         2.98 o
   2  33   6          4.54          5.49         2.44 o
   3  33   6         24.44         24.73         2.57 o
  -6  34   6          5.09         10.94         3.22 o
  -5  34   6         13.28         13.24         1.84 o
  -4  34   6         67.97         72.09         2.88 o
  -3  34   6         23.61         22.49         1.99 o
  -2  34   6         33.34         33.49         1.61 o
  -1  34   6          8.49          9.92         1.45 o
   0  34   6         10.44         12.87         1.13 o
   1  34   6        212.06        225.56         7.31 o
   2  34   6          2.49          3.39         1.14 o
   3  34   6         44.62         39.53        13.70 o
  -5  35   6          0.82          1.38         3.05 o
  -4  35   6         17.02         18.73         1.84 o
  -3  35   6         42.39         42.71         1.95 o
  -2  35   6         22.34         22.36         1.93 o
  -1  35   6          2.66          3.10         0.68 o
   0  35   6         53.37         62.12         2.53 o
   1  35   6          0.01         -0.11         0.93 o
   2  35   6          8.06          9.29         1.94 o
  -5  36   6          4.59          2.86         3.54 o
  -4  36   6          0.62          0.86         1.31 o
  -3  36   6         17.96         20.73         1.47 o
  -2  36   6         41.39         46.64         1.69 o
  -1  36   6         80.05         87.87         2.80 o
   0  36   6         13.87         13.67         1.45 o
   1  36   6          5.78          5.22         0.96 o
   2  36   6         39.07         35.01         5.58 o
  -5  37   6          0.36          5.23         4.26 o
  -4  37   6          4.63          4.09         2.33 o
  -3  37   6         57.31         56.59         2.27 o
  -2  37   6         11.43         13.34         2.46 o
  -1  37   6        163.42        173.73         5.23 o
   0  37   6          5.32          6.75         1.54 o
   1  37   6          0.97          0.46         1.32 o
   2  37   6         19.62         14.50         5.10 o
  -4  38   6         41.22         36.78         3.08 o
  -3  38   6         89.76         83.26         3.25 o
  -2  38   6        124.33        137.33         6.43 o
  -1  38   6          5.77          6.01         0.91 o
   0  38   6          1.23          0.47         1.09 o
   1  38   6          7.49          6.33         1.16 o
  -4  39   6          8.28          8.01         2.00 o
  -3  39   6          0.01          1.03         1.00 o
  -2  39   6         28.22         27.50         1.90 o
  -1  39   6         28.03         30.35         2.53 o
   0  39   6         33.19         30.72         2.28 o
   1  39   6          0.43         -0.59         2.42 o
  -3  40   6         97.08         86.12         5.57 o
  -2  40   6          2.06          1.10         2.07 o
  -1  40   6         10.25         12.89         1.39 o
   0  40   6          8.96          6.45         1.45 o
  -3  41   6         45.22         37.76         3.69 o
  -2  41   6         21.14         19.59         2.01 o
  -1  41   6          0.06          0.30         2.10 o
   0  41   6         83.58         63.18         5.44 o
  -2  42   6         18.87         20.87         2.70 o
  -1  42   6         40.94         30.79         3.35 o
  -9   1   7         35.91         35.46         3.58 o
  -8   1   7          4.32          5.82         0.76 o
  -7   1   7          0.01          0.52         1.08 o
  -6   1   7         39.02         45.37         1.67 o
  -5   1   7          0.53          2.27         0.87 o
  -4   1   7        744.63        774.21        22.27 o
  -3   1   7         21.47         19.29         0.88 o
  -2   1   7        371.45        440.95        13.84 o
  -1   1   7         52.49         55.90         2.17 o
   0   1   7         17.76         15.26         1.52 o
   1   1   7          8.11         12.90         5.76 o
   2   1   7          2.49          1.01         1.13 o
   3   1   7         43.35         45.98         1.46 o
   4   1   7          0.01          0.49         0.56 o
   5   1   7          8.30         11.46         1.10 o
  -9   2   7         24.08         20.59         4.05 o
  -8   2   7         12.90         14.35         0.90 o
  -7   2   7         16.40         20.93         1.17 o
  -6   2   7         10.07         13.79         1.41 o
  -5   2   7         10.63         11.41         1.13 o
  -4   2   7       1046.93       1085.72        31.85 o
  -3   2   7        251.55        354.16        10.71 o
  -2   2   7        368.86        482.21        15.09 o
  -1   2   7         10.33         12.59         0.85 o
   0   2   7          0.33          2.13         2.06 o
   1   2   7        121.20        126.98         4.17 o
   2   2   7         18.10         22.11         5.53 o
   3   2   7          0.46          0.52         1.73 o
   4   2   7         36.77         40.92         2.95 o
   5   2   7         19.74         21.08         1.75 o
  -9   3   7         16.51         17.89         4.05 o
  -8   3   7         63.76         62.89         4.01 o
  -7   3   7        112.44        128.58         5.63 o
  -6   3   7          8.07          8.46         1.49 o
  -5   3   7          0.23          0.02         0.61 o
  -4   3   7        219.75        224.24         6.89 o
  -3   3   7          8.50         11.84         1.06 o
  -2   3   7         34.53         31.98         1.26 o
  -1   3   7         76.28         80.37         2.89 o
   0   3   7        687.21        761.50        24.38 o
   1   3   7          7.99          7.31         1.22 o
   2   3   7        504.98        532.84        17.34 o
   3   3   7          8.98          9.91         1.40 o
   4   3   7          0.43          1.09         0.75 o
   5   3   7          3.02          3.48         1.20 o
  -9   4   7         11.01          5.74         3.38 o
  -8   4   7          4.86          4.86         0.85 o
  -7   4   7         42.77         44.32         2.01 o
  -6   4   7          8.75          9.06         1.48 o
  -5   4   7         11.63         19.36         1.37 o
  -4   4   7        456.26        465.11        13.77 o
  -3   4   7        161.20        156.19         5.28 o
  -2   4   7        329.21        372.03        11.38 o
  -1   4   7         24.06         27.51         1.55 o
   0   4   7       1204.34       1277.06        42.42 o
   1   4   7        111.70        120.41         4.26 o
   2   4   7        787.38        841.95        25.77 o
   3   4   7         58.98         64.22         2.77 o
   4   4   7          1.03          0.98         0.62 o
   5   4   7          0.33          0.46         1.34 o
  -9   5   7          0.13          7.77         3.71 o
  -8   5   7         14.90         11.51         0.81 o
  -7   5   7         54.12         62.55         3.46 o
  -6   5   7         16.24         16.78         0.85 o
  -5   5   7         47.50         52.36         1.79 o
  -4   5   7        158.54        162.77         4.85 o
  -3   5   7          0.00          0.04         1.02 o
  -2   5   7          1.96          1.15         1.06 o
  -1   5   7          0.21          1.50         0.56 o
   0   5   7        315.89        330.94        10.81 o
   1   5   7         42.43         38.81         2.11 o
   2   5   7        552.61        550.36        21.31 o
   3   5   7          0.98          1.83         1.07 o
   4   5   7          1.47          1.54         1.22 o
   5   5   7          4.32          5.31         1.80 o
  -9   6   7         10.07          2.03         3.71 o
  -8   6   7          1.76          3.33         1.08 o
  -7   6   7        606.69        643.47        18.26 o
  -6   6   7          3.16          1.37         1.01 o
  -5   6   7        101.54        103.27         3.21 o
  -4   6   7        174.80        172.82         5.56 o
  -3   6   7        172.29        187.35         6.26 o
  -2   6   7         64.83         75.21         2.54 o
  -1   6   7         44.63         52.09         1.88 o
   0   6   7        198.41        213.97         6.86 o
   1   6   7          0.24         -0.07         2.85 o
   2   6   7        375.74        397.76        13.05 o
   3   6   7         70.79         72.48         3.03 o
   4   6   7         35.47         33.58         2.84 o
   5   6   7         34.60         31.47         2.72 o
  -9   7   7          3.57          4.73         3.38 o
  -8   7   7          0.33          0.08         0.82 o
  -7   7   7        584.22        614.51        17.57 o
  -6   7   7          1.19          1.16         1.23 o
  -5   7   7          0.40          0.25         1.00 o
  -4   7   7        105.81        116.37         3.75 o
  -3   7   7         10.07         11.71         0.97 o
  -2   7   7         10.41         12.81         1.68 o
  -1   7   7        220.44        224.78         7.00 o
   0   7   7        349.41        367.51        11.28 o
   1   7   7          4.10          1.94         1.87 o
   2   7   7        685.90        695.89        21.79 o
   3   7   7        161.02        157.55         4.35 o
   4   7   7          0.68          0.06         1.28 o
   5   7   7         18.45         16.37         2.27 o
  -9   8   7         17.07         13.50         3.38 o
  -8   8   7          1.09         -0.46         0.69 o
  -7   8   7        140.30        156.40         4.14 o
  -6   8   7          1.98          2.90         0.92 o
  -5   8   7         34.97         40.85         1.38 o
  -4   8   7         59.44         58.89         2.24 o
  -3   8   7        214.45        206.41         6.89 o
  -2   8   7         58.26         69.77         2.61 o
  -1   8   7         47.92         50.07         1.78 o
   0   8   7        120.77        130.67         4.29 o
   1   8   7          7.83          6.46         0.92 o
   2   8   7         20.54         21.63         1.20 o
   3   8   7       1070.01       1076.91        27.68 o
   4   8   7         90.87         81.56         2.70 o
   5   8   7          6.38          5.28         0.96 o
  -9   9   7          3.19          1.69         3.04 o
  -8   9   7         78.24         67.56         4.52 o
  -7   9   7         16.01         17.60         1.15 o
  -6   9   7         28.05         26.94         1.34 o
  -5   9   7         63.53         78.76         2.39 o
  -4   9   7          0.74          0.87         1.34 o
  -3   9   7         31.62         33.18         1.83 o
  -2   9   7        151.63        166.87         5.64 o
  -1   9   7        389.62        415.88        13.56 o
   0   9   7        196.67        203.84         6.53 o
   1   9   7          1.36          0.61         1.33 o
   2   9   7        257.10        260.43         8.69 o
   3   9   7         61.81         54.44         3.76 o
   4   9   7          0.00          1.15         1.12 o
   5   9   7         63.62         62.51         5.35 o
  -8  10   7         10.00         10.13         1.11 o
  -7  10   7        119.28        134.19         5.36 o
  -6  10   7          1.12          0.19         0.75 o
  -5  10   7         10.96          7.56         0.71 o
  -4  10   7          7.50          7.35         1.70 o
  -3  10   7        202.55        210.81         6.98 o
  -2  10   7          8.95         10.52         0.77 o
  -1  10   7        100.03        104.40         3.57 o
   0  10   7        487.73        489.47        15.41 o
   1  10   7          5.67          8.36         1.23 o
   2  10   7          5.21          4.56         1.85 o
   3  10   7         76.15         75.16         5.05 o
   4  10   7         71.42         68.53         6.86 o
   5  10   7        346.90        314.61        18.16 o
  -8  11   7         14.18         12.29         0.86 o
  -7  11   7         50.84         53.87         3.14 o
  -6  11   7         71.41         77.18         3.39 o
  -5  11   7         11.09         15.69         0.94 o
  -4  11   7          1.39         -0.57         1.30 o
  -3  11   7        178.16        186.83         6.25 o
  -2  11   7          0.10          0.37         0.69 o
  -1  11   7        245.28        253.79         8.36 o
   0  11   7        107.41        107.81         3.54 o
   1  11   7        110.49        114.30         4.11 o
   2  11   7         19.62         19.79         3.04 o
   3  11   7        232.77        237.96         6.51 o
   4  11   7         32.42         36.48         2.26 o
   5  11   7         92.57         84.30         9.37 o
  -8  12   7         70.13         64.22         4.66 o
  -7  12   7          3.79          6.76         1.54 o
  -6  12   7         68.72         65.55         1.94 o
  -5  12   7         16.93         10.63         1.07 o
  -4  12   7         41.99         67.49         2.37 o
  -3  12   7         70.54         61.77         2.21 o
  -2  12   7          0.74          0.92         1.73 o
  -1  12   7          2.96          1.50         0.83 o
   0  12   7         72.47         68.35         2.77 o
   1  12   7          5.39          3.65         1.72 o
   2  12   7         67.42         68.03         2.66 o
   3  12   7         47.80         48.09         1.65 o
   4  12   7         31.05         29.86         2.14 o
   5  12   7         35.83         32.27         2.80 o
  -8  13   7          3.21          3.07         0.80 o
  -7  13   7         61.24         66.29         2.37 o
  -6  13   7         69.97         71.33         2.14 o
  -5  13   7          0.10          0.52         0.53 o
  -4  13   7         31.86         29.63         1.28 o
  -3  13   7        118.29        120.37         4.01 o
  -2  13   7        153.57        163.17         5.17 o
  -1  13   7         77.38         74.97         2.55 o
   0  13   7          0.85          0.90         1.40 o
   1  13   7        116.39        117.55         4.14 o
   2  13   7         86.88         89.04         3.42 o
   3  13   7         17.47         19.28         2.04 o
   4  13   7         29.51         30.69         2.17 o
   5  13   7        288.78        291.63        13.16 o
  -8  14   7          1.72          2.06         0.69 o
  -7  14   7          6.61          6.62         1.10 o
  -6  14   7          9.26          9.56         0.94 o
  -5  14   7         94.22         91.07         3.37 o
  -4  14   7         99.47         75.85         2.79 o
  -3  14   7       1145.76       1080.34        30.95 o
  -2  14   7        723.23        724.48        22.63 o
  -1  14   7         27.39         25.54         1.32 o
   0  14   7         17.95         20.43         1.74 o
   1  14   7          3.83          2.99         1.05 o
   2  14   7          4.14          5.70         0.88 o
   3  14   7          0.24         -0.01         1.31 o
   4  14   7         79.57         88.23         4.44 o
   5  14   7        241.60        261.41         9.63 o
  -8  15   7         15.50         15.93         2.48 o
  -7  15   7        159.42        163.06         5.55 o
  -6  15   7        210.15        208.30         5.95 o
  -5  15   7        119.33        109.62         4.94 o
  -4  15   7         23.97         15.95         1.65 o
  -3  15   7        227.52        237.86         7.73 o
  -2  15   7          3.29          6.37         1.29 o
  -1  15   7          2.76          2.74         1.39 o
   0  15   7         17.19         18.43         1.11 o
   1  15   7         12.29         11.85         0.99 o
   2  15   7        123.31        128.65         4.38 o
   3  15   7          5.72          6.61         0.94 o
   4  15   7         42.23         48.82         4.18 o
   5  15   7         11.10         11.06         5.55 o
  -8  16   7        115.36         94.56         8.32 o
  -7  16   7         20.04         22.79         1.02 o
  -6  16   7        283.31        280.83         7.41 o
  -5  16   7        136.16        137.50         4.46 o
  -4  16   7         26.33         17.68         1.77 o
  -3  16   7         15.19          9.33         1.79 o
  -2  16   7        151.40        158.23         5.04 o
  -1  16   7        200.98        211.84         7.12 o
   0  16   7          0.13         -0.12         0.84 o
   1  16   7         15.22         16.21         1.64 o
   2  16   7         18.25         20.87         2.20 o
   3  16   7          2.74          3.80         2.03 o
   4  16   7          2.99          2.95         1.42 o
   5  16   7          1.57          2.71         1.79 o
  -8  17   7          0.14          0.05         1.07 o
  -7  17   7        118.92        126.39         7.70 o
  -6  17   7         33.92         36.84         2.17 o
  -5  17   7         33.11         32.03         2.25 o
  -4  17   7         36.77         30.24         1.38 o
  -3  17   7         66.35         59.78         2.14 o
  -2  17   7        128.96        137.59         4.54 o
  -1  17   7         24.96         25.00         1.56 o
   0  17   7        481.94        500.70        16.87 o
   1  17   7         36.75         38.44         1.68 o
   2  17   7        184.14        190.48         6.11 o
   3  17   7         16.94         16.05         2.39 o
   4  17   7         22.85         26.70         1.60 o
  -8  18   7        109.18         92.35        13.40 o
  -7  18   7          2.14          1.74         1.18 o
  -6  18   7         55.90         54.27         1.86 o
  -5  18   7         38.51         39.69         1.87 o
  -4  18   7          1.80          0.55         0.99 o
  -3  18   7          0.56          0.17         0.63 o
  -2  18   7         15.04         15.56         1.43 o
  -1  18   7         55.00         56.90         3.26 o
   0  18   7        434.38        445.98        15.08 o
   1  18   7        887.13        968.87        31.06 o
   2  18   7         14.69         15.84         1.17 o
   3  18   7          7.80          7.91         1.38 o
   4  18   7         48.09         51.78         6.61 o
  -8  19   7          7.89          5.70         1.63 o
  -7  19   7         19.14         18.43         1.19 o
  -6  19   7        574.53        572.81        14.35 o
  -5  19   7         47.53         41.67         1.55 o
  -4  19   7         18.17         15.48         1.83 o
  -3  19   7         45.14         43.60         2.17 o
  -2  19   7          0.12          0.98         1.30 o
  -1  19   7         55.29         51.98         2.14 o
   0  19   7        151.14        155.40         5.52 o
   1  19   7       1253.05       1334.17        44.13 o
   2  19   7          9.31          7.25         0.95 o
   3  19   7         19.27         19.22         3.00 o
   4  19   7         12.55         13.83         2.15 o
  -8  20   7          4.50          6.38         1.55 o
  -7  20   7         86.73         80.11         3.34 o
  -6  20   7         57.67         55.19         3.28 o
  -5  20   7         15.47         12.80         1.61 o
  -4  20   7         37.16         35.95         1.72 o
  -3  20   7          6.22          7.44         0.72 o
  -2  20   7         20.78         20.36         1.00 o
  -1  20   7          3.14          2.57         2.36 o
   0  20   7        150.03        154.40         5.66 o
   1  20   7        127.41        127.31         4.72 o
   2  20   7          6.23          4.64         1.02 o
   3  20   7         57.79         65.44         2.91 o
   4  20   7         15.83         15.52         1.71 o
  -8  21   7         47.68         42.60         3.22 o
  -7  21   7         29.77         27.09         2.09 o
  -6  21   7         29.89         28.06         1.67 o
  -5  21   7          9.31         10.52         1.59 o
  -4  21   7         81.96         85.42         3.00 o
  -3  21   7         61.11         60.47         2.19 o
  -2  21   7         33.86         33.72         1.67 o
  -1  21   7        384.66        394.89        12.20 o
   0  21   7        209.60        224.38         7.60 o
   1  21   7         57.83         62.74         2.58 o
   2  21   7          4.32          2.70         1.71 o
   3  21   7        206.00        201.77         8.69 o
   4  21   7         43.43         38.87         5.01 o
  -8  22   7          2.14          2.35         1.73 o
  -7  22   7         50.41         41.16         2.65 o
  -6  22   7         16.00         15.20         2.00 o
  -5  22   7         62.10         59.48         3.60 o
  -4  22   7         40.79         38.63         1.90 o
  -3  22   7          0.44          1.95         1.89 o
  -2  22   7         14.25         13.81         1.05 o
  -1  22   7        902.96        914.95        30.55 o
   0  22   7          0.00          0.77         1.16 o
   1  22   7         38.61         46.95         2.10 o
   2  22   7         27.60         29.69         2.32 o
   3  22   7         27.94         33.61         1.54 o
   4  22   7          0.17         -1.65         2.25 o
  -7  23   7          5.41          5.35         1.25 o
  -6  23   7         10.68         12.14         1.33 o
  -5  23   7          0.00         -0.76         0.93 o
  -4  23   7        464.93        474.48        14.40 o
  -3  23   7         15.75         18.31         1.41 o
  -2  23   7         14.38         17.32         1.70 o
  -1  23   7        131.31        130.44         4.35 o
   0  23   7          4.29          6.46         1.63 o
   1  23   7        124.13        123.87         4.50 o
   2  23   7         14.60         15.90         2.15 o
   3  23   7        231.77        229.63         9.83 o
   4  23   7         94.71         90.70         9.34 o
  -7  24   7          4.34          3.81         0.88 o
  -6  24   7         11.09          8.07         1.93 o
  -5  24   7         17.71         18.55         1.71 o
  -4  24   7        504.32        535.99        15.39 o
  -3  24   7          1.20          0.95         1.03 o
  -2  24   7        326.05        336.69        10.80 o
  -1  24   7       1507.33       1593.47        48.17 o
   0  24   7        131.15        140.82         5.10 o
   1  24   7         10.81         12.90         1.20 o
   2  24   7         11.14         12.26         0.91 o
   3  24   7        139.66        146.36         6.48 o
   4  24   7          3.02          3.98         1.33 o
  -7  25   7          6.05          5.76         1.23 o
  -6  25   7          9.97          6.45         1.35 o
  -5  25   7        117.24        115.69         3.74 o
  -4  25   7        529.42        548.61        15.02 o
  -3  25   7         67.07         70.53         2.54 o
  -2  25   7         27.55         25.16         1.24 o
  -1  25   7        172.57        173.58         5.61 o
   0  25   7          3.87          4.15         0.87 o
   1  25   7          9.08          9.37         2.45 o
   2  25   7          0.69         -0.61         1.26 o
   3  25   7         37.91         44.28         3.88 o
   4  25   7          0.15          1.86         1.60 o
  -7  26   7        120.73        101.68         8.43 o
  -6  26   7         92.22         97.96         9.01 o
  -5  26   7          8.14         10.58         1.40 o
  -4  26   7         46.73         43.17         1.70 o
  -3  26   7          5.12          4.28         1.18 o
  -2  26   7          0.90          0.14         1.17 o
  -1  26   7         14.79         12.77         1.15 o
   0  26   7        381.82        406.94        13.47 o
   1  26   7          0.79          0.88         0.81 o
   2  26   7          1.97          2.62         2.18 o
   3  26   7          5.56          6.54         1.55 o
  -7  27   7         15.07         14.11         3.39 o
  -6  27   7         85.88         89.99         5.10 o
  -5  27   7        124.61        127.03         4.54 o
  -4  27   7          3.12          3.41         1.54 o
  -3  27   7         16.26         19.23         1.03 o
  -2  27   7        111.45        114.56         3.87 o
  -1  27   7        155.86        160.55         5.28 o
   0  27   7         60.26         64.25         2.68 o
   1  27   7         15.64         15.34         1.13 o
   2  27   7          5.63          6.87         1.62 o
   3  27   7          0.98          2.12         1.48 o
  -7  28   7         36.79         39.49         7.12 o
  -6  28   7          0.30          0.41         1.46 o
  -5  28   7         48.66         51.14         2.81 o
  -4  28   7         44.05         46.00         1.81 o
  -3  28   7          0.57          0.64         0.67 o
  -2  28   7          0.47          1.13         1.91 o
  -1  28   7         22.21         20.76         2.36 o
   0  28   7          3.19          2.51         1.40 o
   1  28   7          0.17          0.58         1.89 o
   2  28   7         17.15         19.62         1.03 o
   3  28   7         41.80         51.03         2.79 o
  -6  29   7          0.65         -0.84         1.24 o
  -5  29   7          5.61          3.85         1.76 o
  -4  29   7        109.17         95.02         3.21 o
  -3  29   7         31.17         33.39         2.22 o
  -2  29   7         24.98         27.73         1.86 o
  -1  29   7         70.13         63.03         2.40 o
   0  29   7         91.89         95.49         3.01 o
   1  29   7         98.03        104.80         3.52 o
   2  29   7          2.97          4.34         0.82 o
   3  29   7         95.56        105.99         4.19 o
  -6  30   7         55.79         45.16         2.19 o
  -5  30   7         12.50         11.37         1.20 o
  -4  30   7         11.60         16.53         1.37 o
  -3  30   7         94.58        103.18         3.27 o
  -2  30   7         30.04         32.23         1.59 o
  -1  30   7        153.86        149.54         4.98 o
   0  30   7          0.12         -1.15         0.90 o
   1  30   7         12.07         14.81         1.29 o
   2  30   7          0.42          0.71         1.90 o
   3  30   7        266.09        278.08        18.94 o
  -6  31   7          7.05          7.78         1.37 o
  -5  31   7         26.70         26.51         1.57 o
  -4  31   7        177.80        170.73         6.43 o
  -3  31   7         28.97         30.93         1.46 o
  -2  31   7         24.86         29.01         1.55 o
  -1  31   7         11.59         11.16         1.25 o
   0  31   7         12.77         12.43         1.97 o
   1  31   7         13.35         14.27         1.87 o
   2  31   7         28.97         33.44         2.65 o
  -6  32   7         66.94         58.94         3.20 o
  -5  32   7         21.37         23.17         3.81 o
  -4  32   7          0.38          0.34         1.36 o
  -3  32   7         36.98         39.02         1.83 o
  -2  32   7          0.75          0.51         1.80 o
  -1  32   7         36.01         30.70         2.23 o
   0  32   7          6.81          6.35         1.54 o
   1  32   7        171.16        198.05         7.49 o
   2  32   7          6.69          9.23         2.27 o
  -6  33   7         33.56         30.53         3.22 o
  -5  33   7          3.31          3.51         2.60 o
  -4  33   7         51.12         50.22         2.27 o
  -3  33   7          8.43          8.53         1.69 o
  -2  33   7          7.01          8.34         1.30 o
  -1  33   7          0.93          1.55         1.60 o
   0  33   7          5.46          6.51         1.20 o
   1  33   7         92.11        107.99         3.61 o
   2  33   7          2.89          2.78         1.46 o
  -5  34   7          8.41          8.35         1.89 o
  -4  34   7          3.69          2.65         2.00 o
  -3  34   7          2.19          4.23         1.98 o
  -2  34   7          2.79          3.48         0.92 o
  -1  34   7          9.40         10.60         1.02 o
   0  34   7          1.95          0.67         1.15 o
   1  34   7         65.16         71.41         3.13 o
   2  34   7         26.28         24.70         3.57 o
  -5  35   7          0.28          0.35         2.49 o
  -4  35   7          0.10         -0.10         1.32 o
  -3  35   7         38.55         40.86         2.04 o
  -2  35   7         12.87         12.87         1.37 o
  -1  35   7          4.16          2.86         2.42 o
   0  35   7         37.19         41.98         1.60 o
   1  35   7          5.54          6.06         3.66 o
  -5  36   7         14.38         13.09         2.74 o
  -4  36   7          0.29         -1.10         2.07 o
  -3  36   7          6.84          6.84         2.39 o
  -2  36   7         30.62         29.88         2.47 o
  -1  36   7          8.99          7.47         1.71 o
   0  36   7         20.17         19.19         1.25 o
   1  36   7         13.50         16.46         2.45 o
  -4  37   7          5.02          5.09         1.40 o
  -3  37   7          0.03          0.71         1.16 o
  -2  37   7        107.85        110.10         4.22 o
  -1  37   7          0.75          1.06         1.02 o
   0  37   7          1.82         -0.44         1.75 o
   1  37   7          0.95          3.30         2.58 o
  -4  38   7          8.72          8.30         1.90 o
  -3  38   7          3.06          4.85         1.11 o
  -2  38   7          6.43          9.89         1.22 o
  -1  38   7          2.54          4.23         1.56 o
   0  38   7          5.49          4.75         1.62 o
  -3  39   7        148.08        133.07        10.65 o
  -2  39   7         52.86         51.80         4.71 o
  -1  39   7         28.04         28.04         3.95 o
   0  39   7          0.06          2.76         5.95 o
  -2  40   7          9.37         13.03         2.52 o
  -1  40   7         36.07         31.89         2.10 o
  -9   0   8         25.47         19.92         4.39 o
  -8   0   8         15.03         15.70         2.32 o
  -7   0   8         20.54         25.57         2.49 o
  -6   0   8          1.71          1.30         0.89 o
  -5   0   8        127.62        160.59        14.47 o
  -4   0   8         19.75         23.03         5.17 o
  -3   0   8      11638.38      13106.93       556.57 o
  -2   0   8        475.78        489.12        29.52 o
  -1   0   8          1.33         -0.57         2.48 o
   0   0   8          0.51          0.74         0.78 o
   1   0   8        448.76        460.94        20.15 o
   2   0   8         58.05         61.38         3.23 o
   3   0   8          5.71          9.06         1.37 o
   4   0   8        175.77        171.53         9.59 o
   5   0   8         55.52         52.43         5.74 o
  -9   1   8          6.78          5.56         2.65 o
  -8   1   8        138.80        131.47         7.46 o
  -7   1   8        164.31        182.09         7.20 o
  -6   1   8          0.11          0.10         1.12 o
  -5   1   8        737.77        814.12        25.35 o
  -4   1   8        622.16        654.04        18.82 o
  -3   1   8       4078.52       4397.70       131.90 o
  -2   1   8        249.84        257.70         8.41 o
  -1   1   8         18.12         16.32         0.95 o
   0   1   8         11.65         12.76         2.91 o
   1   1   8          0.59          0.69         1.18 o
   2   1   8         19.10        123.57        21.27 o
   3   1   8         39.63         40.51         2.00 o
   4   1   8         76.37         83.84         5.93 o
   5   1   8          3.43          2.40         1.86 o
  -9   2   8          5.06          5.68         1.58 o
  -8   2   8         15.24         17.75         1.84 o
  -7   2   8         22.21         28.05         1.30 o
  -6   2   8         15.64         19.24         1.64 o
  -5   2   8        144.69        156.77         5.25 o
  -4   2   8        115.31        127.16         4.09 o
  -3   2   8          8.85          9.03         2.08 o
  -2   2   8         63.94         70.85         5.02 o
  -1   2   8          2.41          3.98         3.07 o
   0   2   8         38.21         39.71         1.67 o
   1   2   8         34.56         33.80         1.56 o
   2   2   8        247.24        268.47         8.80 o
   3   2   8          5.18          5.98         0.75 o
   4   2   8         12.85         18.31        11.25 o
   5   2   8          0.11          1.42         3.86 o
  -9   3   8          0.04          2.72         1.91 o
  -8   3   8         25.47         21.68         2.46 o
  -7   3   8        106.44        120.23         4.15 o
  -6   3   8         18.39         17.66         1.24 o
  -5   3   8          0.04          2.14         3.52 o
  -4   3   8          5.62          6.90         1.82 o
  -3   3   8         28.61         32.59         1.22 o
  -2   3   8        147.69        153.39         5.12 o
  -1   3   8        131.11        129.72         4.18 o
   0   3   8         72.14         72.03         2.75 o
   1   3   8          2.11          2.79         2.28 o
   2   3   8         22.21         26.35         3.15 o
   3   3   8          1.99          1.41         0.93 o
   4   3   8        322.37        304.69         9.89 o
  -9   4   8          3.46          1.85         2.19 o
  -8   4   8          0.47         -0.15         1.18 o
  -7   4   8          1.38          2.74         1.51 o
  -6   4   8        233.55        263.45         7.61 o
  -5   4   8        305.80        341.47         9.77 o
  -4   4   8         82.87         90.16         3.02 o
  -3   4   8        499.94        549.96        17.88 o
  -2   4   8         60.62         63.37         3.67 o
  -1   4   8         34.82         36.58         1.45 o
   0   4   8          3.97          9.96         9.61 o
   1   4   8        122.14        127.53         4.58 o
   2   4   8        232.94        254.27        13.18 o
   3   4   8          0.77          1.60         0.53 o
   4   4   8         68.94         60.28         4.87 o
  -9   5   8          1.28          0.23         1.52 o
  -8   5   8         77.10         66.42         4.81 o
  -7   5   8         14.74         16.03         1.74 o
  -6   5   8          0.96          1.46         0.63 o
  -5   5   8        136.54        151.97         4.67 o
  -4   5   8         12.43         16.96         2.00 o
  -3   5   8        129.24        138.96         5.00 o
  -2   5   8         38.76         39.23         1.53 o
  -1   5   8         36.54         38.52         1.50 o
   0   5   8        352.90        361.09        11.76 o
   1   5   8          5.46          8.05         1.01 o
   2   5   8        563.21        587.37        19.77 o
   3   5   8          0.15         -0.08         0.92 o
   4   5   8          2.18          0.49         0.61 o
  -9   6   8          1.03          1.98         2.06 o
  -8   6   8          4.06          4.04         0.90 o
  -7   6   8         30.78         38.91         3.09 o
  -6   6   8          1.53          3.37         0.75 o
  -5   6   8         22.14         26.55         1.20 o
  -4   6   8         28.42         27.94         1.20 o
  -3   6   8         86.66         86.72         3.20 o
  -2   6   8         25.09         23.14         1.23 o
  -1   6   8        129.83        130.13         4.38 o
   0   6   8         11.10         12.66         0.78 o
   1   6   8          7.23          6.99         1.08 o
   2   6   8        140.02        150.97         4.89 o
   3   6   8          3.66          3.23         1.64 o
   4   6   8        106.08         98.97         5.16 o
  -8   7   8        209.95        187.44         9.47 o
  -7   7   8         81.00         86.59         4.17 o
  -6   7   8         40.81         47.98         1.72 o
  -5   7   8         27.47         30.33         1.28 o
  -4   7   8          3.44          2.03         1.08 o
  -3   7   8         13.37         16.52         0.97 o
  -2   7   8          8.64          7.69         1.05 o
  -1   7   8          2.84          4.61         1.90 o
   0   7   8         93.30         97.59         3.29 o
   1   7   8         75.96         77.85         2.71 o
   2   7   8          4.34          3.44         1.05 o
   3   7   8         74.22         73.60         2.24 o
   4   7   8         10.39          8.02         1.03 o
  -8   8   8          1.70          1.34         0.94 o
  -7   8   8         38.13         42.06         2.42 o
  -6   8   8         34.22         42.64         2.59 o
  -5   8   8         45.15         48.95         1.73 o
  -4   8   8          4.04          3.95         1.47 o
  -3   8   8        191.47        204.92         6.87 o
  -2   8   8          2.62          3.03         1.07 o
  -1   8   8         24.48         26.43         1.37 o
   0   8   8          8.17          8.79         1.33 o
   1   8   8        119.77        117.98         4.20 o
   2   8   8        307.12        317.86        10.81 o
   3   8   8          1.73          0.30         1.40 o
   4   8   8          1.39          2.62         0.94 o
  -8   9   8         63.92         55.33         5.51 o
  -7   9   8        305.01        320.74        11.57 o
  -6   9   8         17.47         20.55         1.64 o
  -5   9   8         15.62         17.13         0.87 o
  -4   9   8          0.31          0.36         0.73 o
  -3   9   8        195.32        204.84         7.81 o
  -2   9   8          8.32          5.10         1.16 o
  -1   9   8        358.73        365.75        11.89 o
   0   9   8          0.03         -0.79         1.56 o
   1   9   8          1.43          1.52         0.86 o
   2   9   8         11.63         11.94         2.11 o
   3   9   8         13.09         15.02         0.80 o
   4   9   8         56.04         45.03         2.48 o
  -8  10   8          6.68          5.94         1.46 o
  -7  10   8         46.80         45.71         3.80 o
  -6  10   8          2.13          1.30         1.19 o
  -5  10   8         99.86        105.26         3.37 o
  -4  10   8         77.43         83.01         3.05 o
  -3  10   8          1.76          3.04         1.09 o
  -2  10   8          0.02         -1.37         0.70 o
  -1  10   8        841.88        836.54        26.99 o
   0  10   8          6.38          5.38         0.80 o
   1  10   8          7.76          9.09         2.41 o
   2  10   8          9.15          9.27         1.58 o
   3  10   8         90.83         97.33         2.81 o
   4  10   8         27.46         20.61         1.63 o
  -8  11   8          4.43          3.68         1.49 o
  -7  11   8         88.70        101.00         4.86 o
  -6  11   8         25.68         28.04         1.31 o
  -5  11   8        503.40        521.11        15.04 o
  -4  11   8          1.14          1.09         1.63 o
  -3  11   8         15.18         23.20         1.65 o
  -2  11   8         88.50         87.73         3.24 o
  -1  11   8          3.67          4.26         0.91 o
   0  11   8         47.43         50.60         1.87 o
   1  11   8         13.39         15.39         1.08 o
   2  11   8          5.23          5.39         1.71 o
   3  11   8         19.96         18.18         1.28 o
   4  11   8         18.93         15.92         1.95 o
  -8  12   8         38.22         34.01         2.30 o
  -7  12   8          0.88          1.75         0.96 o
  -6  12   8         83.12        103.11         4.17 o
  -5  12   8        233.89        225.46         6.48 o
  -4  12   8         42.32         50.81         2.05 o
  -3  12   8         12.75         23.30         2.10 o
  -2  12   8          0.70          3.92         2.00 o
  -1  12   8         56.77         59.40         2.37 o
   0  12   8         61.82         64.01         3.35 o
   1  12   8         46.71         50.48         2.13 o
   2  12   8          3.96          7.79         2.24 o
   3  12   8          1.66          0.83         1.48 o
   4  12   8        120.71        104.01         6.30 o
  -8  13   8         15.84         14.55         2.29 o
  -7  13   8         35.68         39.92         2.23 o
  -6  13   8         24.53         25.82         1.53 o
  -5  13   8          0.00         -0.12         0.96 o
  -4  13   8         38.38         32.56         1.78 o
  -3  13   8          2.49          1.45         1.21 o
  -2  13   8        335.45        337.91        11.88 o
  -1  13   8          0.09         -0.21         1.29 o
   0  13   8         58.03         61.62         2.41 o
   1  13   8         64.47         69.66         2.73 o
   2  13   8         46.86         55.48         2.79 o
   3  13   8          4.73          5.70         1.36 o
   4  13   8          7.91          6.15         1.83 o
  -8  14   8        136.60        117.84        11.75 o
  -7  14   8         91.49        105.04         5.77 o
  -6  14   8         23.77         22.30         1.08 o
  -5  14   8         20.74         20.09         1.60 o
  -4  14   8        278.81        297.29         9.21 o
  -3  14   8          6.51          6.42         1.01 o
  -2  14   8          4.38          4.24         1.28 o
  -1  14   8          0.43          1.51         1.13 o
   0  14   8        129.38        138.30         5.06 o
   1  14   8         19.25         21.67         1.72 o
   2  14   8         13.41         15.92         1.21 o
   3  14   8          0.01          0.29         1.61 o
   4  14   8         31.58         27.81         2.26 o
  -8  15   8         27.86         28.17         2.43 o
  -7  15   8          7.35          7.99         1.07 o
  -6  15   8        102.11        110.08         3.60 o
  -5  15   8         97.31         94.35         3.52 o
  -4  15   8          1.73         -0.42         0.90 o
  -3  15   8         10.21          5.73         1.08 o
  -2  15   8        159.87        159.82         6.29 o
  -1  15   8          3.14          2.28         1.20 o
   0  15   8         12.82         11.46         1.39 o
   1  15   8        385.93        402.35        13.30 o
   2  15   8        139.92        148.13         4.68 o
   3  15   8         10.69         14.27         1.94 o
   4  15   8         15.24         17.23         1.93 o
  -8  16   8         11.65         12.91         1.12 o
  -7  16   8         21.85         25.66         2.10 o
  -6  16   8        405.29        413.22        12.26 o
  -5  16   8          2.24          4.26         1.61 o
  -4  16   8          2.22          4.29         0.87 o
  -3  16   8        116.26        104.23         4.19 o
  -2  16   8        175.79        208.47         8.08 o
  -1  16   8         11.64         12.11         1.31 o
   0  16   8          2.16          4.52         2.01 o
   1  16   8        258.09        269.03         9.60 o
   2  16   8         58.31         62.51         2.27 o
   3  16   8          5.14          6.84         1.81 o
   4  16   8         23.99         26.36         3.01 o
  -8  17   8         64.96         60.96        10.68 o
  -7  17   8        125.74        128.92         6.62 o
  -6  17   8        924.09        971.93        25.32 o
  -5  17   8         58.55         54.60         2.24 o
  -4  17   8         80.24         65.86         2.56 o
  -3  17   8         38.81         28.59         1.40 o
  -2  17   8         44.03         49.85         2.04 o
  -1  17   8         23.98         26.41         1.74 o
   0  17   8         72.50         79.98         5.23 o
   1  17   8        162.89        163.11         6.48 o
   2  17   8          9.64         13.42         1.20 o
   3  17   8          0.15         -0.12         1.30 o
   4  17   8          1.51          0.84         1.21 o
  -8  18   8         76.50         74.09         4.20 o
  -7  18   8        120.58        118.86         4.68 o
  -6  18   8        145.99        154.21         4.45 o
  -5  18   8         26.80         26.51         3.26 o
  -4  18   8         61.79         64.77         2.64 o
  -3  18   8          0.62          1.64         0.75 o
  -2  18   8         58.34         60.32         2.44 o
  -1  18   8          0.52          0.70         2.74 o
   0  18   8       2066.23       2173.04        71.78 o
   1  18   8        283.88        297.45        10.66 o
   2  18   8          1.35          2.68         2.84 o
   3  18   8         15.51         20.15         1.60 o
   4  18   8          2.28         -0.09         2.74 o
  -8  19   8          7.65          6.28         1.95 o
  -7  19   8         13.69         15.65         1.69 o
  -6  19   8        131.37        144.28         4.87 o
  -5  19   8         20.87         18.22         1.32 o
  -4  19   8         88.55         95.10         3.27 o
  -3  19   8         25.78         23.56         1.14 o
  -2  19   8          6.41          8.25         2.02 o
  -1  19   8         56.31         59.38         2.46 o
   0  19   8        385.26        426.61        14.50 o
   1  19   8        209.28        214.73         8.40 o
   2  19   8          3.74          5.16         2.01 o
   3  19   8         19.53         19.89         1.48 o
   4  19   8          1.23         -1.51         3.32 o
  -8  20   8          3.19          1.95         2.49 o
  -7  20   8         13.27         13.47         1.14 o
  -6  20   8         49.72         49.36         3.01 o
  -5  20   8          0.96          1.14         1.59 o
  -4  20   8         19.98         18.16         1.45 o
  -3  20   8          4.43          4.07         1.01 o
  -2  20   8          2.37          0.86         1.88 o
  -1  20   8         12.84         13.91         1.16 o
   0  20   8         10.29         10.75         2.15 o
   1  20   8         34.38         34.58         2.07 o
   2  20   8         20.69         19.80         1.76 o
   3  20   8          4.97          6.87         1.78 o
  -7  21   8        115.89        103.09         7.95 o
  -6  21   8         53.93         49.97         1.72 o
  -5  21   8          7.25          9.74         1.07 o
  -4  21   8         20.68         19.26         1.01 o
  -3  21   8          0.05          0.04         1.26 o
  -2  21   8         85.61         86.39         3.05 o
  -1  21   8        121.27        127.27         4.62 o
   0  21   8          6.04          7.22         1.40 o
   1  21   8        357.33        360.15        11.93 o
   2  21   8         14.51         14.95         1.33 o
   3  21   8          1.81          3.77         1.58 o
  -7  22   8         64.36         54.02         2.65 o
  -6  22   8          8.59         11.46         0.81 o
  -5  22   8          3.92          5.19         1.84 o
  -4  22   8          7.10          8.08         1.55 o
  -3  22   8          0.23         -0.09         0.81 o
  -2  22   8        238.52        245.09         7.75 o
  -1  22   8        175.01        186.66         6.62 o
   0  22   8         89.86         93.20         3.48 o
   1  22   8          5.28          3.89         2.01 o
   2  22   8          1.26         -0.32         3.05 o
   3  22   8         62.22         65.09         4.96 o
  -7  23   8         60.16         48.99         5.15 o
  -6  23   8          0.21          1.05         1.30 o
  -5  23   8          1.40          1.56         1.45 o
  -4  23   8        380.07        391.10        12.85 o
  -3  23   8         38.53         42.38         2.18 o
  -2  23   8        136.56        143.81         4.86 o
  -1  23   8        306.58        324.40        11.53 o
   0  23   8         16.51         16.63         2.00 o
   1  23   8          1.21          2.00         1.67 o
   2  23   8         15.43         14.58         1.89 o
   3  23   8         12.39         13.10         2.20 o
  -7  24   8         34.69         31.91         2.31 o
  -6  24   8        206.60        204.99         6.78 o
  -5  24   8        243.39        257.32         7.58 o
  -4  24   8         71.21         77.42         2.78 o
  -3  24   8         79.92         85.11         2.98 o
  -2  24   8        547.80        563.32        17.38 o
  -1  24   8         39.47         42.35         2.09 o
   0  24   8          6.51          4.16         1.77 o
   1  24   8          2.37          3.32         1.64 o
   2  24   8          1.01          0.24         1.84 o
   3  24   8         26.88         26.85         1.64 o
  -7  25   8          1.65          2.36         1.71 o
  -6  25   8         71.40         60.65         2.06 o
  -5  25   8          4.50          4.43         0.90 o
  -4  25   8         16.86         18.45         1.12 o
  -3  25   8         21.55         22.96         1.92 o
  -2  25   8        259.37        269.44         8.94 o
  -1  25   8        159.31        171.21         6.66 o
   0  25   8         92.66         98.12         3.87 o
   1  25   8         11.76         12.89         1.10 o
   2  25   8          2.30          2.44         1.66 o
   3  25   8          0.69         -1.43         2.61 o
  -7  26   8         32.33         29.66         2.40 o
  -6  26   8         18.82         18.52         2.53 o
  -5  26   8          1.76          2.61         0.92 o
  -4  26   8        225.63        238.91         7.74 o
  -3  26   8         26.71         27.68         2.41 o
  -2  26   8         99.43         99.55         3.42 o
  -1  26   8         22.10         22.69         1.86 o
   0  26   8        333.85        348.26        11.62 o
   1  26   8         75.10         74.64         2.72 o
   2  26   8          1.14          2.03         0.85 o
   3  26   8         41.88         42.36         2.27 o
  -7  27   8         73.18         58.29         3.71 o
  -6  27   8         68.36         58.28         2.69 o
  -5  27   8          5.09          6.40         1.25 o
  -4  27   8       1309.48       1348.05        39.37 o
  -3  27   8          9.05         11.55         1.87 o
  -2  27   8         15.06         13.03         1.09 o
  -1  27   8         22.33         23.33         1.72 o
   0  27   8         62.43         65.70         2.80 o
   1  27   8         15.01         15.96         2.76 o
   2  27   8         17.79         18.52         1.92 o
  -6  28   8         59.74         56.06         4.06 o
  -5  28   8         20.15         21.99         1.44 o
  -4  28   8         26.94         28.96         1.28 o
  -3  28   8          3.01          4.92         1.31 o
  -2  28   8        315.84        328.37        10.58 o
  -1  28   8         36.82         36.26         1.84 o
   0  28   8        123.84        127.90         4.73 o
   1  28   8         11.37         10.18         2.53 o
   2  28   8         14.07         15.14         2.15 o
  -6  29   8         32.12         24.79         1.69 o
  -5  29   8         49.40         50.27         2.48 o
  -4  29   8        134.39        144.05         4.51 o
  -3  29   8         51.02         49.82         2.15 o
  -2  29   8        122.32        124.12         4.34 o
  -1  29   8         38.38         42.90         1.87 o
   0  29   8         45.28         47.30         2.22 o
   1  29   8         54.66         49.88         2.93 o
   2  29   8         26.03         26.94         3.09 o
  -6  30   8         39.86         32.60         4.48 o
  -5  30   8          0.81         -1.12         1.11 o
  -4  30   8          8.69          9.76         1.04 o
  -3  30   8         88.86         95.29         3.07 o
  -2  30   8         20.49         23.56         1.70 o
  -1  30   8         40.28         38.25         1.74 o
   0  30   8          3.03          3.19         1.80 o
   1  30   8         50.20         49.98         4.10 o
   2  30   8          5.67          4.29         1.20 o
  -6  31   8          1.10         29.00        11.55 o
  -5  31   8         13.84         10.22         2.05 o
  -4  31   8          0.59          1.17         1.07 o
  -3  31   8          0.02          0.00         1.27 o
  -2  31   8         27.94         27.64         2.52 o
  -1  31   8          4.14          3.69         1.11 o
   0  31   8        113.30        112.58         3.90 o
   1  31   8        210.79        210.88        11.11 o
   2  31   8         30.97         32.34         3.93 o
  -5  32   8          0.10          0.06         1.12 o
  -4  32   8         21.77         18.73         1.36 o
  -3  32   8         16.55         14.91         0.99 o
  -2  32   8         55.36         55.63         2.90 o
  -1  32   8         17.54         16.17         1.64 o
   0  32   8          1.44          2.41         1.38 o
   1  32   8         61.33         60.56         5.74 o
  -5  33   8          0.14          0.44         1.42 o
  -4  33   8         26.73         27.56         1.94 o
  -3  33   8          4.36          5.72         2.50 o
  -2  33   8          0.48         -0.19         0.92 o
  -1  33   8         13.99         12.99         1.19 o
   0  33   8          0.46          2.99         1.81 o
   1  33   8         58.42         57.22         5.69 o
  -5  34   8          5.81          4.49         1.58 o
  -4  34   8          0.00          0.66         1.05 o
  -3  34   8          3.02          3.97         2.09 o
  -2  34   8         27.09         27.30         1.60 o
  -1  34   8          6.37          6.31         1.77 o
   0  34   8         18.00         20.54         2.18 o
   1  34   8         47.15         49.95         2.86 o
  -4  35   8          0.51          1.01         2.38 o
  -3  35   8         13.27         12.52         2.14 o
  -2  35   8          8.81          8.05         1.00 o
  -1  35   8          0.29          1.07         1.33 o
   0  35   8         13.39         12.71         2.46 o
  -4  36   8         18.55         16.37         2.02 o
  -3  36   8         26.60         21.07         2.15 o
  -2  36   8          1.72          3.51         2.79 o
  -1  36   8         11.32          7.67         2.48 o
   0  36   8         25.17         24.34         4.63 o
  -3  37   8          1.49          6.25        41.13 o
  -2  37   8        227.80        192.34         8.57 o
  -1  37   8          0.41          1.48         2.39 o
  -3  38   8         33.38         17.18         2.50 o
  -2  38   8         38.41         27.90         1.99 o
  -1  38   8          0.75          2.72         1.52 o
  -8   1   9          0.07         -0.51         1.03 o
  -7   1   9         11.62         14.60         2.03 o
  -6   1   9         79.93         88.61         3.06 o
  -5   1   9         15.71         18.16         1.58 o
  -4   1   9          2.28          1.08         0.81 o
  -3   1   9        135.89        166.26         4.93 o
  -2   1   9         12.85         13.85         1.26 o
  -1   1   9         16.05         19.95         1.67 o
   0   1   9         32.91         33.45         1.45 o
   1   1   9        132.03        133.18         4.47 o
   2   1   9         29.80         27.40         1.77 o
   3   1   9          2.24          2.68         0.93 o
   4   1   9         81.52         74.56         7.43 o
  -8   2   9         35.07         33.13         2.80 o
  -7   2   9          1.80          2.44         1.38 o
  -6   2   9        127.46        145.21         4.77 o
  -5   2   9         29.35         36.35         1.70 o
  -4   2   9         15.64         17.57         1.44 o
  -3   2   9        130.09        144.71         4.56 o
  -2   2   9        791.43        812.34        26.21 o
  -1   2   9          2.88          2.66         2.27 o
   0   2   9          0.16          1.36         2.50 o
   1   2   9         36.07         39.26         3.79 o
   2   2   9         87.37         91.24         4.04 o
   3   2   9         13.72         13.84         1.17 o
   4   2   9          6.91          8.42         1.16 o
  -8   3   9          7.27          8.55         1.10 o
  -7   3   9          9.24         14.26         1.90 o
  -6   3   9        143.40        169.96         5.86 o
  -5   3   9          0.81          0.92         0.64 o
  -4   3   9        321.17        339.04        11.04 o
  -3   3   9         92.12        122.46         7.20 o
  -2   3   9        473.41        485.33        16.21 o
  -1   3   9         19.86         23.72         2.35 o
   0   3   9         77.67         78.84         2.79 o
   1   3   9         15.71         19.92         3.27 o
   2   3   9         28.51         32.44         4.13 o
   3   3   9          2.42          1.90         1.25 o
   4   3   9         22.33         19.31         2.30 o
  -8   4   9         33.18         31.39         3.33 o
  -7   4   9         94.12        119.99         4.30 o
  -6   4   9        124.21        146.20         4.92 o
  -5   4   9          1.86          2.03         1.13 o
  -4   4   9          5.78          5.70         1.24 o
  -3   4   9        110.79        123.38         4.17 o
  -2   4   9         28.31         26.88         5.26 o
  -1   4   9        108.17        115.46         3.97 o
   0   4   9         14.38         16.60         4.74 o
   1   4   9        606.78        657.10        25.20 o
   2   4   9          5.29          6.68         0.86 o
   3   4   9         22.57         20.97         1.69 o
   4   4   9          7.15          6.84         1.58 o
  -8   5   9        266.69        245.10        11.82 o
  -7   5   9          0.18          1.55         1.70 o
  -6   5   9        314.43        363.60        10.53 o
  -5   5   9          1.24          0.04         1.20 o
  -4   5   9          0.46          0.20         1.14 o
  -3   5   9          2.11          3.48         1.86 o
  -2   5   9        310.24        311.04        10.24 o
  -1   5   9         88.72        102.47         3.48 o
   0   5   9        208.28        227.41         7.34 o
   1   5   9        642.09        676.83        20.21 o
   2   5   9          7.77          8.22         2.61 o
   3   5   9          0.34          0.55         0.84 o
   4   5   9         10.62         12.70         3.20 o
  -8   6   9        233.15        201.32         8.68 o
  -7   6   9          0.26          0.23         0.93 o
  -6   6   9          2.82          4.64         1.08 o
  -5   6   9          5.45          6.76         1.04 o
  -4   6   9          0.15         -0.19         1.29 o
  -3   6   9         88.67         93.51         3.58 o
  -2   6   9         58.60         60.22         2.24 o
  -1   6   9         22.16         20.65         1.63 o
   0   6   9          3.57          4.21         0.97 o
   1   6   9        533.41        554.19        18.62 o
   2   6   9        142.51        147.19         4.63 o
   3   6   9          6.19          6.49         1.17 o
   4   6   9          0.53         -0.31         3.20 o
  -8   7   9         20.39         22.98         1.30 o
  -7   7   9          1.49          3.23         1.27 o
  -6   7   9          3.46          5.97         0.80 o
  -5   7   9          4.43          3.41         1.26 o
  -4   7   9          3.15          1.57         1.34 o
  -3   7   9         25.07         25.89         1.27 o
  -2   7   9          9.42         10.33         1.64 o
  -1   7   9        332.52        357.58        12.03 o
   0   7   9         45.19         47.84         1.83 o
   1   7   9         21.67         25.43         4.01 o
   2   7   9         30.10         36.47         2.91 o
   3   7   9         12.89         10.93         1.25 o
   4   7   9          9.97          4.76         1.35 o
  -8   8   9         37.63         27.99         3.58 o
  -7   8   9         39.91         45.05         3.74 o
  -6   8   9          0.28         -0.11         1.23 o
  -5   8   9          3.05          4.46         1.36 o
  -4   8   9         22.87         26.62         1.77 o
  -3   8   9         51.16         52.78         2.12 o
  -2   8   9          7.52          6.43         1.33 o
  -1   8   9         90.15        103.59         3.44 o
   0   8   9          0.03          0.05         0.77 o
   1   8   9         94.03        104.11         4.01 o
   2   8   9          0.01         -1.75         1.94 o
   3   8   9          0.10          0.07         0.94 o
   4   8   9         35.14         30.71         3.61 o
  -8   9   9        194.59        157.26        17.18 o
  -7   9   9        131.75        145.39         4.62 o
  -6   9   9         65.54         76.72         2.65 o
  -5   9   9         23.48         22.98         1.48 o
  -4   9   9          0.38          2.01         1.44 o
  -3   9   9         18.40         18.14         1.75 o
  -2   9   9          3.12          2.96         0.89 o
  -1   9   9          1.63          1.49         0.82 o
   0   9   9          9.53          9.32         1.17 o
   1   9   9        171.75        183.09         6.27 o
   2   9   9         36.15         37.42         1.86 o
   3   9   9          8.54          9.60         1.20 o
   4   9   9         52.86         39.77         4.35 o
  -8  10   9        102.09         89.24         8.23 o
  -7  10   9          2.01          2.50         1.29 o
  -6  10   9        112.74        135.02         4.19 o
  -5  10   9        263.11        299.96         9.09 o
  -4  10   9          0.24         -1.15         1.47 o
  -3  10   9         59.98         56.65         2.27 o
  -2  10   9          0.81          0.92         1.26 o
  -1  10   9         81.28         88.67         3.01 o
   0  10   9          3.50          3.40         0.76 o
   1  10   9          0.42         -0.27         1.75 o
   2  10   9         53.23         58.38         3.24 o
   3  10   9          0.53          1.19         1.01 o
   4  10   9         22.01         16.40         1.40 o
  -8  11   9          1.94          2.57         1.75 o
  -7  11   9         26.78         31.08         1.59 o
  -6  11   9         17.44         21.11         2.06 o
  -5  11   9          3.38          3.70         0.86 o
  -4  11   9        123.34        135.23         4.95 o
  -3  11   9         25.06         26.43         2.09 o
  -2  11   9          2.26          3.84         0.99 o
  -1  11   9         13.17         17.38         0.98 o
   0  11   9          0.07          1.21         1.11 o
   1  11   9          1.90          2.23         1.34 o
   2  11   9        193.10        196.72         7.38 o
   3  11   9          7.05          7.59         1.74 o
   4  11   9        116.00         98.04         6.90 o
  -8  12   9          2.84          3.34         1.92 o
  -7  12   9         15.82         22.19         1.85 o
  -6  12   9          8.01          8.61         1.63 o
  -5  12   9          0.01          0.94         0.77 o
  -4  12   9        218.72        229.41         7.70 o
  -3  12   9          0.87          0.03         0.86 o
  -2  12   9          4.59          2.83         1.01 o
  -1  12   9          0.46          0.82         1.63 o
   0  12   9        285.71        295.05         9.49 o
   1  12   9         52.13         51.94         2.30 o
   2  12   9          6.20          5.03         2.52 o
   3  12   9         30.82         29.31         1.81 o
  -8  13   9         29.08         22.14         1.36 o
  -7  13   9          0.30         -0.03         1.40 o
  -6  13   9         29.37         34.88         2.54 o
  -5  13   9          6.72         10.61         1.83 o
  -4  13   9        455.41        452.65        15.83 o
  -3  13   9        446.02        450.73        15.84 o
  -2  13   9         65.39         55.33         2.77 o
  -1  13   9        124.66        127.48         4.68 o
   0  13   9         39.62         41.29         3.92 o
   1  13   9        121.52        131.52         4.92 o
   2  13   9        116.35        120.93         4.62 o
   3  13   9          0.04          1.92         0.85 o
  -8  14   9         33.83         26.76         3.26 o
  -7  14   9          0.59          1.02         0.82 o
  -6  14   9         99.92         96.52         9.78 o
  -5  14   9         70.68         91.06         3.46 o
  -4  14   9         37.00         37.12         1.79 o
  -3  14   9          1.62          3.62         1.30 o
  -2  14   9        172.52        169.73         6.16 o
  -1  14   9         14.33         14.41         2.03 o
   0  14   9          9.77         11.71         1.17 o
   1  14   9         19.05         21.10         1.25 o
   2  14   9         41.81         44.83         3.29 o
   3  14   9         66.83         62.86         3.30 o
  -8  15   9         13.99         13.06         4.26 o
  -7  15   9          7.72          6.37         0.98 o
  -6  15   9         65.28         73.03         2.69 o
  -5  15   9          1.60          3.90         1.54 o
  -4  15   9        243.40        238.01         8.22 o
  -3  15   9        619.11        611.99        20.61 o
  -2  15   9         75.29         75.82         3.02 o
  -1  15   9         11.14         12.81         1.72 o
   0  15   9          9.82         10.46         1.31 o
   1  15   9         13.38         15.38         1.26 o
   2  15   9         22.49         21.71         1.23 o
   3  15   9        117.64        116.51         7.96 o
  -8  16   9        117.96        105.88        11.00 o
  -7  16   9          8.86         13.77         1.26 o
  -6  16   9          0.13          1.30         1.59 o
  -5  16   9         93.67         97.04         4.02 o
  -4  16   9         34.18         38.34         2.00 o
  -3  16   9        155.42        168.95         6.69 o
  -2  16   9         45.10         53.71         2.39 o
  -1  16   9         21.11         22.78         2.90 o
   0  16   9         15.12         15.36         1.56 o
   1  16   9        277.34        298.47        11.04 o
   2  16   9         68.19         70.44         4.77 o
   3  16   9         37.08         41.41         3.48 o
  -8  17   9         48.13         48.04         5.05 o
  -7  17   9        207.59        203.28         7.65 o
  -6  17   9        102.87        115.17         4.47 o
  -5  17   9          0.47          1.37         0.93 o
  -4  17   9          3.44          2.52         1.82 o
  -3  17   9         12.01         14.51         2.87 o
  -2  17   9         20.64         23.46         2.62 o
  -1  17   9          8.99          6.85         3.05 o
   0  17   9        320.84        334.17        12.23 o
   1  17   9         12.80         12.53         3.40 o
   2  17   9        107.52        106.87         3.61 o
   3  17   9          1.32         -0.46         1.44 o
  -8  18   9          1.60          0.37         1.60 o
  -7  18   9        159.92        152.49         5.00 o
  -6  18   9        234.23        247.62         8.37 o
  -5  18   9          5.78          6.48         1.72 o
  -4  18   9          7.00          6.49         1.12 o
  -3  18   9          0.53          0.46         1.04 o
  -2  18   9         17.42         17.77         1.71 o
  -1  18   9          7.17          7.43         1.38 o
   0  18   9        458.71        467.72        18.55 o
   1  18   9        335.18        339.73        13.59 o
   2  18   9          4.89          3.29         2.14 o
   3  18   9          0.01          1.01         1.07 o
  -7  19   9         89.47         89.37         4.24 o
  -6  19   9         87.81         97.77         3.50 o
  -5  19   9         35.60         37.17         1.93 o
  -4  19   9         18.33         19.23         2.00 o
  -3  19   9          0.64          1.36         1.26 o
  -2  19   9         98.32        100.89         4.68 o
  -1  19   9          7.10          8.99         2.55 o
   0  19   9        106.60        110.70         4.55 o
   1  19   9         31.12         26.91         3.00 o
   2  19   9          6.17          8.59         2.14 o
   3  19   9          0.40         -0.37         1.01 o
  -7  20   9         27.73         21.99         1.57 o
  -6  20   9          0.15         -1.40         2.07 o
  -5  20   9          1.78          0.42         1.87 o
  -4  20   9          2.73          1.93         1.39 o
  -3  20   9          0.46          0.46         1.55 o
  -2  20   9          0.57          0.01         3.92 o
  -1  20   9          0.13          2.32         2.61 o
   0  20   9        575.77        600.07        23.71 o
   1  20   9         11.08         12.94         3.24 o
   2  20   9         33.83         31.10         3.74 o
   3  20   9          7.59          5.04         1.42 o
  -7  21   9         76.70         68.81         2.99 o
  -6  21   9          4.11          4.84         0.92 o
  -5  21   9          0.29          1.72         1.26 o
  -4  21   9         29.29         29.53         1.86 o
  -3  21   9         12.50         12.64         1.28 o
  -2  21   9        260.95        268.76         9.31 o
  -1  21   9          3.65          6.87         2.78 o
   0  21   9        145.67        160.19         6.48 o
   1  21   9        103.14         94.27         4.48 o
   2  21   9         20.92         22.85         2.22 o
   3  21   9          3.25          2.62         1.56 o
  -7  22   9         58.34         48.26         3.86 o
  -6  22   9         97.68        102.70         3.20 o
  -5  22   9          3.48          5.95         1.88 o
  -4  22   9          0.69          0.11         2.25 o
  -3  22   9          4.99          7.54         2.15 o
  -2  22   9        560.43        576.62        20.26 o
  -1  22   9          3.30          2.81         1.65 o
   0  22   9         87.38         89.81         3.59 o
   1  22   9          0.27         -0.91         1.96 o
   2  22   9         29.65         29.23         3.34 o
  -7  23   9         15.33         12.35         2.26 o
  -6  23   9         14.26         14.15         1.65 o
  -5  23   9        443.16        477.49        17.35 o
  -4  23   9         21.18         26.36         2.82 o
  -3  23   9         71.44         75.02         2.78 o
  -2  23   9        588.22        617.14        20.90 o
  -1  23   9          3.79          3.90         2.22 o
   0  23   9          2.18          2.48         1.15 o
   1  23   9         75.72         77.36         4.68 o
   2  23   9         19.16         20.52         3.34 o
  -7  24   9         73.45         64.44         7.04 o
  -6  24   9          9.36         10.66         1.29 o
  -5  24   9         30.30         30.62         1.81 o
  -4  24   9         10.42         11.49         2.30 o
  -3  24   9          0.14          0.16         0.99 o
  -2  24   9         90.02         93.97         3.69 o
  -1  24   9         19.06         19.64         1.31 o
   0  24   9          0.19          0.55         1.11 o
   1  24   9          0.02          1.38         1.11 o
   2  24   9         10.29          7.70         1.49 o
  -7  25   9         10.31         13.82         2.12 o
  -6  25   9        141.13        137.58         4.36 o
  -5  25   9        217.94        216.15         7.17 o
  -4  25   9        288.93        280.54         9.36 o
  -3  25   9         26.10         28.95         1.38 o
  -2  25   9         55.68         54.06         3.42 o
  -1  25   9         95.70        100.37         3.78 o
   0  25   9         20.95         21.59         1.64 o
   1  25   9          9.40          7.81         1.44 o
   2  25   9          0.02          0.14         1.16 o
  -6  26   9         59.96         52.56         4.03 o
  -5  26   9         15.84          9.90         0.81 o
  -4  26   9         22.28         22.33         3.04 o
  -3  26   9          4.09          3.79         0.89 o
  -2  26   9         70.50         70.48         3.81 o
  -1  26   9        186.40        191.87         7.05 o
   0  26   9          6.86          7.60         1.35 o
   1  26   9          3.10          0.77         1.02 o
   2  26   9          2.95          2.74         1.48 o
  -6  27   9         71.00         59.34         3.43 o
  -5  27   9          7.41          5.62         1.48 o
  -4  27   9          0.20         -0.23         1.60 o
  -3  27   9          4.79          7.45         2.10 o
  -2  27   9          1.34          1.94         1.16 o
  -1  27   9         34.68         32.85         1.81 o
   0  27   9         85.95         82.98         3.39 o
   1  27   9         19.78         19.43         3.07 o
   2  27   9          7.80          3.69         4.34 o
  -6  28   9         24.16         22.17         1.50 o
  -5  28   9        210.32        189.19         6.98 o
  -4  28   9         10.67         10.06         1.81 o
  -3  28   9          6.82          7.53         1.64 o
  -2  28   9        227.70        221.00         8.09 o
  -1  28   9        111.83        112.72         5.61 o
   0  28   9         80.60         78.38         4.68 o
   1  28   9        103.15         86.92         3.18 o
  -6  29   9          8.97          9.18         2.70 o
  -5  29   9         11.19         10.66         1.08 o
  -4  29   9          3.91          3.84         1.16 o
  -3  29   9        104.95        108.58         3.96 o
  -2  29   9         16.13         16.03         2.11 o
  -1  29   9          0.09          1.71         1.05 o
   0  29   9         21.79         22.96         3.27 o
   1  29   9          6.54          6.41         2.10 o
  -6  30   9          2.03          4.05         3.38 o
  -5  30   9          5.40          5.21         1.56 o
  -4  30   9          0.10         -0.62         0.88 o
  -3  30   9         13.54         14.58         3.00 o
  -2  30   9          0.82          1.41         1.75 o
  -1  30   9          3.47          5.55         2.18 o
   0  30   9         29.08         23.79         2.19 o
   1  30   9         18.60         16.69         3.80 o
  -5  31   9          1.68          0.52         1.58 o
  -4  31   9         34.40         37.92         1.85 o
  -3  31   9        119.71        119.15         4.34 o
  -2  31   9         78.38         63.25         3.85 o
  -1  31   9          2.93          3.40         2.24 o
   0  31   9          6.92          5.93         1.93 o
   1  31   9         60.46         51.05         6.03 o
  -5  32   9          8.60          8.33         3.34 o
  -4  32   9         17.54         15.85         2.33 o
  -3  32   9          2.69          3.64         2.14 o
  -2  32   9         22.28         20.30         1.60 o
  -1  32   9          0.07          1.96         2.63 o
   0  32   9          1.04          2.79         6.19 o
  -4  33   9         19.29         11.77         1.36 o
  -3  33   9         24.81         24.42         1.74 o
  -2  33   9          3.84          2.74         1.31 o
  -1  33   9          1.12          1.49         1.54 o
   0  33   9        178.50        163.76        11.22 o
  -4  34   9          0.89          4.68         8.71 o
  -3  34   9          0.08          0.95         0.98 o
  -2  34   9         13.01         10.76         1.73 o
  -1  34   9          5.15          5.49         5.19 o
  -3  35   9         17.07         14.13         3.92 o
  -2  35   9         19.79         16.55         1.57 o
  -1  35   9          1.99         -0.38         1.75 o
  -2  36   9          3.84          0.79         2.03 o
  -8   0  10        102.13        102.86         6.24 o
  -7   0  10         80.76         88.70         8.24 o
  -6   0  10         10.89         13.66         4.40 o
  -5   0  10        136.53        150.60         7.57 o
  -4   0  10       3220.93       3620.83       163.05 o
  -3   0  10        806.62        858.30        36.68 o
  -2   0  10         38.69         45.86         2.28 o
  -1   0  10          2.74          3.29         1.07 o
   0   0  10          2.22          2.92         1.14 o
   1   0  10          4.49          5.99         1.27 o
   2   0  10         55.23         64.40        16.03 o
   3   0  10         85.11         86.27        11.31 o
  -8   1  10          0.22          3.36         6.57 o
  -7   1  10         10.83         13.66         2.22 o
  -6   1  10         20.28         22.73         1.96 o
  -5   1  10          0.07          1.70         3.52 o
  -4   1  10        549.42        595.28        24.32 o
  -3   1  10       1015.95       1121.12        35.56 o
  -2   1  10        110.53        116.03         4.12 o
  -1   1  10         92.53         96.65         4.12 o
   0   1  10         25.23         26.25         2.04 o
   1   1  10         97.31        103.10         4.02 o
   2   1  10        111.09        110.71         5.54 o
   3   1  10         41.80         36.28         2.51 o
  -8   2  10         11.52          7.77         1.54 o
  -7   2  10         23.45         27.67         2.45 o
  -6   2  10          0.39          1.69         1.45 o
  -5   2  10          0.04          0.46         1.05 o
  -4   2  10        134.37        145.30         4.82 o
  -3   2  10        892.86        961.42        27.71 o
  -2   2  10        254.14        274.15         9.76 o
  -1   2  10         51.04         57.58         8.30 o
   0   2  10         39.59         46.62         2.32 o
   1   2  10        309.70        340.78        19.32 o
   2   2  10          0.23         -0.01         2.54 o
   3   2  10          7.06          6.46         3.25 o
  -8   3  10          0.40          0.90         1.65 o
  -7   3  10         41.70         52.24         6.14 o
  -6   3  10        140.92        163.04         5.46 o
  -5   3  10          0.92          0.23         0.74 o
  -4   3  10        322.83        361.29        11.55 o
  -3   3  10        262.27        286.81         8.86 o
  -2   3  10         11.98         19.92         9.56 o
  -1   3  10        185.75        186.64         5.83 o
   0   3  10          0.74          2.84         2.50 o
   1   3  10        319.01        356.58        16.79 o
   2   3  10          3.71          4.11         1.08 o
   3   3  10          5.75          6.47         1.00 o
  -8   4  10         21.75         16.17         1.38 o
  -7   4  10          0.60          1.11         2.14 o
  -6   4  10         69.83         84.32         5.77 o
  -5   4  10         13.02         12.98         1.45 o
  -4   4  10        133.04        154.67         5.28 o
  -3   4  10         14.93         17.38         1.17 o
  -2   4  10        262.54        267.74         8.84 o
  -1   4  10        548.60        586.72        19.19 o
   0   4  10          3.66          3.76         1.88 o
   1   4  10         68.98         70.62         2.76 o
   2   4  10         54.94         57.08         3.20 o
   3   4  10          8.92          8.80         2.28 o
  -8   5  10         66.86         66.83         5.85 o
  -7   5  10         40.48         56.11         2.31 o
  -6   5  10         31.94         42.40         2.22 o
  -5   5  10         30.88         36.89         1.50 o
  -4   5  10         47.77         49.40         2.78 o
  -3   5  10         57.00         63.22         2.80 o
  -2   5  10         21.57         25.73         5.81 o
  -1   5  10        437.73        459.24        21.09 o
   0   5  10         16.71         14.82         1.34 o
   1   5  10        124.87        133.39         5.16 o
   2   5  10         40.98         41.53         2.33 o
   3   5  10         11.97         11.49         0.96 o
  -8   6  10          0.51          2.07         1.38 o
  -7   6  10         47.56         57.59         2.30 o
  -6   6  10          0.33         -0.21         1.41 o
  -5   6  10          3.49          5.27         1.27 o
  -4   6  10          1.90          5.32         1.04 o
  -3   6  10         24.17         27.30         1.45 o
  -2   6  10        103.51        105.70         3.68 o
  -1   6  10          4.79          6.86         2.07 o
   0   6  10         18.16         17.89         1.29 o
   1   6  10        248.06        260.69        12.21 o
   2   6  10         19.00         18.42         1.53 o
   3   6  10          3.01          2.30         2.49 o
  -8   7  10        205.28        193.26        10.42 o
  -7   7  10         40.98         43.00         2.44 o
  -6   7  10          9.40         10.93         0.88 o
  -5   7  10         10.70         13.20         0.91 o
  -4   7  10         24.48         27.52         1.49 o
  -3   7  10          0.08         -0.83         0.93 o
  -2   7  10        115.38        118.57         4.11 o
  -1   7  10        392.62        398.52        13.46 o
   0   7  10          3.52          2.50         1.13 o
   1   7  10        527.68        529.74        16.88 o
   2   7  10          7.49          8.46         1.11 o
   3   7  10          8.89          5.07         1.01 o
  -8   8  10        262.10        231.86        17.47 o
  -7   8  10          2.03          3.30         1.18 o
  -6   8  10         23.63         35.02         1.46 o
  -5   8  10        210.94        248.75         7.54 o
  -4   8  10          0.91          1.46         1.08 o
  -3   8  10          9.60         12.97         1.09 o
  -2   8  10        106.50        108.47         3.72 o
  -1   8  10          4.53          4.48         1.38 o
   0   8  10         10.17         11.36         1.56 o
   1   8  10          0.00         -1.09         2.46 o
   2   8  10          1.31          1.02         0.96 o
   3   8  10         15.72         12.69         2.08 o
  -8   9  10         89.91         80.66         4.86 o
  -7   9  10          2.51          5.49         1.20 o
  -6   9  10          0.25          1.30         1.49 o
  -5   9  10          0.70          0.66         0.91 o
  -4   9  10         34.53         38.73         1.82 o
  -3   9  10         73.79         79.01         3.14 o
  -2   9  10          5.55          5.43         1.06 o
  -1   9  10        164.92        164.10         5.58 o
   0   9  10          0.02         -0.06         1.22 o
   1   9  10        111.84        112.44         5.55 o
   2   9  10         95.51         88.92         4.10 o
   3   9  10         32.90         25.63         1.48 o
  -8  10  10         64.52         66.63         6.34 o
  -7  10  10          0.57         -0.20         0.91 o
  -6  10  10        128.88        153.41         4.86 o
  -5  10  10        116.56        140.13         4.78 o
  -4  10  10         30.86         35.98         1.73 o
  -3  10  10          0.42          0.81         1.97 o
  -2  10  10        158.42        158.34         5.64 o
  -1  10  10          3.23          2.98         0.74 o
   0  10  10          3.71          4.74         1.33 o
   1  10  10         33.42         35.20         2.49 o
   2  10  10         55.66         51.74         2.18 o
   3  10  10          9.54          8.13         1.18 o
  -8  11  10         23.06         19.75         5.21 o
  -7  11  10         22.20         25.58         1.96 o
  -6  11  10          0.39          0.60         1.49 o
  -5  11  10         66.05         78.02         2.87 o
  -4  11  10          1.68          1.67         1.37 o
  -3  11  10          3.35          1.37         2.28 o
  -2  11  10        255.52        255.21         9.11 o
  -1  11  10         38.79         40.70         2.34 o
   0  11  10         14.99         16.53         1.64 o
   1  11  10          4.41          4.48         1.28 o
   2  11  10         35.05         34.06         3.35 o
   3  11  10         57.42         47.51         2.64 o
  -8  12  10          0.57          3.67         1.50 o
  -7  12  10         72.63         80.81         3.15 o
  -6  12  10         25.81         31.02         1.47 o
  -5  12  10          0.01         -0.65         0.91 o
  -4  12  10         33.87         42.38         1.97 o
  -3  12  10         26.46         29.07         2.07 o
  -2  12  10        200.49        197.31         6.93 o
  -1  12  10         77.82         81.51         4.24 o
   0  12  10          4.55          2.82         1.48 o
   1  12  10          0.29          0.34         1.56 o
   2  12  10        246.70        224.18        11.05 o
   3  12  10          0.66          1.03         3.05 o
  -8  13  10         10.35          7.17         3.25 o
  -7  13  10         70.05         78.69         3.01 o
  -6  13  10          0.91         -1.08         0.90 o
  -5  13  10         83.85         90.02         3.31 o
  -4  13  10        160.57        179.77         6.37 o
  -3  13  10          6.90          3.90         2.35 o
  -2  13  10         35.57         33.22         1.63 o
  -1  13  10          3.16          0.84         1.28 o
   0  13  10          0.16         -2.16         1.80 o
   1  13  10          3.96          5.05         1.34 o
   2  13  10          1.13          0.58         2.84 o
   3  13  10          8.18          6.18         1.39 o
  -8  14  10          8.16          6.24         1.49 o
  -7  14  10         79.93         77.44         3.02 o
  -6  14  10         44.44         47.82         1.89 o
  -5  14  10          0.15         -1.19         1.72 o
  -4  14  10         88.30         99.11         3.74 o
  -3  14  10        221.93        227.69         8.43 o
  -2  14  10          3.58          2.93         2.75 o
  -1  14  10          0.69         -1.12         1.16 o
   0  14  10         37.37         39.09         2.28 o
   1  14  10        253.33        252.34         9.34 o
   2  14  10        110.61        103.88         7.82 o
  -8  15  10          7.45          7.93         4.37 o
  -7  15  10         57.61         48.51         2.43 o
  -6  15  10         14.49         14.02         1.21 o
  -5  15  10         29.85         32.38         2.09 o
  -4  15  10          6.16          4.15         0.98 o
  -3  15  10         45.38         48.12         3.73 o
  -2  15  10          1.31          0.28         1.72 o
  -1  15  10          6.51          9.29         2.85 o
   0  15  10          9.32         11.66         2.07 o
   1  15  10         10.26          9.79         2.38 o
   2  15  10         48.77         40.41         3.09 o
  -7  16  10         72.85         70.52         6.17 o
  -6  16  10         35.85         37.52         2.41 o
  -5  16  10          6.81         12.09         3.31 o
  -4  16  10          6.10          3.84         1.38 o
  -3  16  10          0.12          1.65         1.28 o
  -2  16  10         14.47         13.17         1.38 o
  -1  16  10        103.62        107.41         4.57 o
   0  16  10          2.53          0.22         5.53 o
   1  16  10         43.76         44.02         2.69 o
   2  16  10         44.69         39.00         3.15 o
  -7  17  10         76.45         61.24         3.70 o
  -6  17  10          2.46          2.90         0.89 o
  -5  17  10          1.33          0.98         2.29 o
  -4  17  10          3.30          2.71         1.12 o
  -3  17  10         12.36         10.39         1.89 o
  -2  17  10        101.78        102.96         4.32 o
  -1  17  10         39.37         41.06         2.26 o
   0  17  10        268.81        285.48        11.53 o
   1  17  10         19.81         23.07         2.64 o
   2  17  10          5.27          4.63         1.60 o
  -7  18  10        868.12        723.15        32.93 o
  -6  18  10        124.55        138.90         4.89 o
  -5  18  10          6.81          5.64         1.73 o
  -4  18  10         10.48         10.21         2.51 o
  -3  18  10          0.14          0.30         2.04 o
  -2  18  10        118.23        119.20         5.01 o
  -1  18  10         30.22         35.14         3.86 o
   0  18  10        285.97        301.20        11.21 o
   1  18  10         17.40         17.06         1.66 o
   2  18  10         18.26         14.42         1.53 o
  -7  19  10          0.02          1.31         1.77 o
  -6  19  10          5.16          5.81         1.69 o
  -5  19  10          3.31          3.01         1.28 o
  -4  19  10          8.22          9.64         1.94 o
  -3  19  10         23.77         25.92         1.73 o
  -2  19  10          5.37          3.25         1.08 o
  -1  19  10          2.75          4.16         1.05 o
   0  19  10        128.91        131.76         5.42 o
   1  19  10         30.86         28.78         2.01 o
   2  19  10          2.74         -0.73         1.80 o
  -7  20  10         10.14          6.71         1.16 o
  -6  20  10        116.31        117.51         5.68 o
  -5  20  10         70.16         79.20         3.61 o
  -4  20  10          6.25          9.89         1.72 o
  -3  20  10          5.07          1.72         2.49 o
  -2  20  10        322.83        341.74        13.23 o
  -1  20  10        114.44        123.92         5.10 o
   0  20  10        259.14        270.14        10.60 o
   1  20  10          0.25         -1.75         2.17 o
   2  20  10         20.04         16.35         2.73 o
  -7  21  10          4.33          6.31         2.14 o
  -6  21  10         30.38         33.19         1.44 o
  -5  21  10         16.11         18.22         1.59 o
  -4  21  10         63.78         71.96         3.24 o
  -3  21  10         31.18         33.68         1.93 o
  -2  21  10        137.87        141.58         5.94 o
  -1  21  10         21.77         24.37         2.55 o
   0  21  10        249.37        260.33         9.83 o
   1  21  10         12.88         10.20         2.59 o
   2  21  10        133.56        122.02         9.61 o
  -7  22  10         23.38         17.96         4.71 o
  -6  22  10         12.40         11.77         1.23 o
  -5  22  10          8.69          8.08         1.37 o
  -4  22  10         13.36         15.12         1.49 o
  -3  22  10         62.26         63.79         3.00 o
  -2  22  10          5.66          8.10         2.54 o
  -1  22  10         64.07         69.36         3.26 o
   0  22  10        166.69        170.80         6.95 o
   1  22  10          1.42          4.20         3.73 o
   2  22  10         25.27         24.54         2.72 o
  -6  23  10         37.52         32.00         1.94 o
  -5  23  10        103.09        109.11         4.38 o
  -4  23  10        110.68        115.51         4.98 o
  -3  23  10         45.04         45.11         4.25 o
  -2  23  10        321.24        316.13        11.85 o
  -1  23  10          0.37         -1.68         1.32 o
   0  23  10         23.99         24.28         2.46 o
   1  23  10          0.12          1.76         2.47 o
  -6  24  10         18.93         16.67         1.22 o
  -5  24  10        743.47        718.06        24.20 o
  -4  24  10         25.03         25.29         1.57 o
  -3  24  10         17.47         20.69         3.20 o
  -2  24  10        333.38        332.16        12.37 o
  -1  24  10         36.70         41.05         2.94 o
   0  24  10         10.25         11.68         2.37 o
   1  24  10          0.89          4.83        11.01 o
  -6  25  10         56.72         44.54         2.03 o
  -5  25  10        296.95        282.97        10.27 o
  -4  25  10          0.37         -1.06         1.39 o
  -3  25  10          0.09         -1.22         1.76 o
  -2  25  10         54.78         54.62         2.79 o
  -1  25  10         65.62         62.36         2.99 o
   0  25  10          1.29          0.02         2.03 o
   1  25  10          0.91          2.45         1.22 o
  -6  26  10        154.59        106.70         4.71 o
  -5  26  10        133.89        110.77         4.28 o
  -4  26  10          1.13         -1.63         2.12 o
  -3  26  10         66.16         66.09         2.84 o
  -2  26  10         90.32         91.44         4.39 o
  -1  26  10         30.00         28.88         2.00 o
   0  26  10         26.95         25.02         2.41 o
   1  26  10         14.27         11.10         3.27 o
  -5  27  10         45.62         36.33         2.49 o
  -4  27  10          0.13          1.34         1.18 o
  -3  27  10         56.97         53.06         3.02 o
  -2  27  10        115.02        106.86         4.17 o
  -1  27  10          1.80          1.63         1.10 o
   0  27  10         53.44         45.50         4.33 o
   1  27  10         24.82         17.68         2.99 o
  -5  28  10        260.15        195.02         6.28 o
  -4  28  10         32.75         31.08         2.87 o
  -3  28  10         55.80         48.83         2.33 o
  -2  28  10         23.77         21.77         3.70 o
  -1  28  10         25.83         25.89         2.71 o
   0  28  10         80.88         70.22         4.74 o
  -5  29  10          0.00          0.73         1.45 o
  -4  29  10          6.97          8.07         2.69 o
  -3  29  10         11.19         10.70         2.13 o
  -2  29  10        187.25        162.66         9.31 o
  -1  29  10          3.08          1.30         1.44 o
   0  29  10          7.25          5.12         4.36 o
  -5  30  10         29.30         27.68         4.73 o
  -4  30  10         14.08         11.32         3.84 o
  -3  30  10         57.26         45.50         3.36 o
  -2  30  10         33.97         25.44         2.61 o
  -1  30  10          1.30         -1.28         4.69 o
   0  30  10        142.96        118.03         7.91 o
  -4  31  10         26.07         24.03        14.21 o
  -3  31  10         12.36         10.24         1.63 o
  -2  31  10         21.81         17.50         2.21 o
  -1  31  10          0.57          2.53         3.22 o
  -4  32  10          1.37         13.61         7.93 o
  -3  32  10          0.40         -0.89         3.61 o
  -2  32  10          5.03          5.58         2.27 o
  -1  32  10          1.38         10.73         6.58 o
  -3  33  10         16.66         25.32         3.38 o
  -2  33  10         19.22         34.44         5.40 o
  -8   1  11          6.53          6.52         3.32 o
  -7   1  11          0.78          1.43         1.44 o
  -6   1  11         75.08         83.90         3.67 o
  -5   1  11         19.24         25.50         1.60 o
  -3   1  11        150.60        158.01         4.76 o
  -2   1  11         37.56         38.90         2.15 o
  -1   1  11          0.26          0.17         1.27 o
   0   1  11         21.29         25.01         2.38 o
   1   1  11         28.32         29.59         3.56 o
   2   1  11          8.29         11.37         2.09 o
  -8   2  11         10.59         12.44         1.82 o
  -7   2  11          0.18         -0.94         2.05 o
  -6   2  11          5.84         92.01        13.09 o
  -5   2  11          2.30          3.49         2.06 o
  -4   2  11       1351.65       1442.65        43.74 o
  -3   2  11        102.82        112.93         4.33 o
  -2   2  11         42.76         45.62         2.66 o
  -1   2  11          5.43          5.38         0.88 o
   0   2  11         30.72         31.40         1.92 o
   1   2  11         27.14         29.96         3.43 o
   2   2  11         24.26         22.62         1.56 o
  -8   3  11          5.32          3.34         1.59 o
  -7   3  11         53.53         54.97         3.45 o
  -6   3  11        131.38        146.97         5.03 o
  -5   3  11          0.86          1.19         1.23 o
  -4   3  11        171.19        184.09         7.42 o
  -3   3  11         22.67         28.12         5.55 o
  -2   3  11          3.38          6.65         3.47 o
  -1   3  11          2.96          4.50         1.75 o
   0   3  11         39.55         43.69         1.77 o
   1   3  11        179.17        172.22         7.74 o
   2   3  11         24.77         19.22         2.97 o
  -8   4  11         10.52         10.42         1.80 o
  -7   4  11         72.58         81.06         3.54 o
  -6   4  11        165.73        196.45         6.83 o
  -5   4  11          0.58          2.75         2.44 o
  -4   4  11          4.42          8.17         2.86 o
  -3   4  11        118.09        128.70         5.39 o
  -2   4  11        110.69        116.42         3.74 o
  -1   4  11         54.94         57.19         2.21 o
   0   4  11         16.81         16.57         1.77 o
   1   4  11        242.98        235.38         8.38 o
   2   4  11         28.98         24.84         3.12 o
  -8   5  11         58.42         47.21         6.09 o
  -7   5  11         17.22         23.43         1.44 o
  -6   5  11         32.71         41.34         2.70 o
  -5   5  11         34.67         42.33         2.01 o
  -4   5  11         52.45         60.81         2.38 o
  -3   5  11         65.66         72.59         2.97 o
  -2   5  11         41.01         43.31         1.75 o
  -1   5  11         16.68         16.06         1.53 o
   0   5  11          0.16          1.08         1.71 o
   1   5  11         73.71         75.99         6.42 o
   2   5  11         23.30         19.37         3.16 o
  -8   6  11        122.58        102.80         9.84 o
  -7   6  11          4.68          3.88         1.29 o
  -6   6  11         14.95         19.42         1.30 o
  -5   6  11        122.31        141.46         4.55 o
  -4   6  11         73.02         88.06         3.21 o
  -3   6  11          1.85          0.59         1.09 o
  -2   6  11        173.85        184.99         6.14 o
  -1   6  11         10.48          9.90         1.61 o
   0   6  11        286.44        285.82         9.15 o
   1   6  11         25.41         27.00         1.32 o
   2   6  11          0.02         -2.85         1.42 o
  -8   7  11         62.82         48.89         3.21 o
  -7   7  11          7.76         10.28         2.47 o
  -6   7  11         54.24         70.59         2.91 o
  -5   7  11         33.98         45.35         2.44 o
  -4   7  11          7.22          7.24         0.97 o
  -3   7  11          1.61          3.26         1.75 o
  -2   7  11         20.80         22.69         1.28 o
  -1   7  11          9.37         11.06         1.22 o
   0   7  11         34.76         39.67         2.83 o
   1   7  11         82.94         77.58         2.68 o
   2   7  11          1.28         -0.45         3.50 o
  -8   8  11          0.24          1.77         4.82 o
  -7   8  11         30.21         28.71         3.81 o
  -6   8  11         10.86         12.33         1.32 o
  -5   8  11         12.24         18.48         1.17 o
  -4   8  11          5.23          7.45         1.23 o
  -3   8  11          2.14          1.25         2.56 o
  -2   8  11        150.21        159.15         5.35 o
  -1   8  11          5.93          8.03         0.93 o
   0   8  11          4.57          2.65         0.96 o
   1   8  11         12.26         10.71         0.95 o
   2   8  11          0.06         -2.93         1.47 o
  -8   9  11          1.02         11.48        26.18 o
  -7   9  11          0.01          1.20         2.30 o
  -6   9  11        154.02        169.84         5.49 o
  -5   9  11          2.99          5.43         1.01 o
  -4   9  11          3.37          3.19         2.74 o
  -3   9  11          1.06         -0.82         2.96 o
  -2   9  11         17.39         19.62         1.20 o
  -1   9  11        129.73        133.88         4.57 o
   0   9  11         31.20         32.95         1.58 o
   1   9  11         51.34         49.99         3.51 o
   2   9  11          3.81          1.49         1.67 o
  -7  10  11         12.55         13.06         1.81 o
  -6  10  11         31.93         32.89         1.65 o
  -5  10  11         11.39         13.38         1.76 o
  -4  10  11         21.43         26.94         1.58 o
  -3  10  11          4.29          5.96         1.71 o
  -2  10  11          7.51          8.35         1.21 o
  -1  10  11         47.07         44.05         1.84 o
   0  10  11          4.35          5.62         0.90 o
   1  10  11         31.28         25.60         1.88 o
   2  10  11          1.36          0.63         2.66 o
  -7  11  11          4.45          6.07         1.57 o
  -6  11  11        146.41        162.98         5.29 o
  -5  11  11         69.76         85.62         3.16 o
  -4  11  11         45.17         47.33         2.58 o
  -3  11  11          5.52          3.88         1.23 o
  -2  11  11         14.76         14.59         1.12 o
  -1  11  11         19.57         18.40         1.64 o
   0  11  11         21.19         18.78         2.19 o
   1  11  11          8.44          7.74         1.28 o
   2  11  11         19.16         18.60         4.15 o
  -7  12  11          0.64          0.70         2.67 o
  -6  12  11         47.11         44.47         1.87 o
  -5  12  11         16.99         18.45         1.28 o
  -4  12  11         20.94         24.14         1.50 o
  -3  12  11          4.19          6.80         4.09 o
  -2  12  11         10.83          8.17         1.17 o
  -1  12  11         65.10         68.87         2.69 o
   0  12  11          1.24         -0.32         1.61 o
   1  12  11         90.89         82.10         3.49 o
   2  12  11         59.80         51.62         4.55 o
  -7  13  11         18.30         18.98         1.59 o
  -6  13  11        216.27        208.20         6.60 o
  -5  13  11         19.36         21.29         1.56 o
  -4  13  11          3.37          2.29         2.08 o
  -3  13  11         35.79         38.82         1.93 o
  -2  13  11         15.81         17.26         1.52 o
  -1  13  11          1.61          4.57         2.11 o
   0  13  11          4.31          8.24         1.74 o
   1  13  11          1.52          0.43         2.49 o
   2  13  11         31.82         30.44         2.19 o
  -7  14  11         15.28          9.38         2.18 o
  -6  14  11          7.16         12.00         2.13 o
  -5  14  11         23.51         24.68         2.16 o
  -4  14  11        122.46        120.66         4.62 o
  -3  14  11        279.56        278.97         9.97 o
  -2  14  11          0.45         -0.20         0.91 o
  -1  14  11          7.67          7.73         3.31 o
   0  14  11         16.77         17.47         1.86 o
   1  14  11          2.08          0.91         1.35 o
   2  14  11          1.32          1.45         1.85 o
  -7  15  11        160.24        134.91         8.92 o
  -6  15  11          2.22          1.66         1.10 o
  -5  15  11         15.91         17.45         1.35 o
  -4  15  11         80.72         87.10         3.48 o
  -3  15  11          3.45          4.11         4.24 o
  -2  15  11          0.01         -1.87         2.41 o
  -1  15  11         36.20         38.03         2.17 o
   0  15  11          5.53          4.98         1.60 o
   1  15  11         31.18         28.32         1.77 o
  -7  16  11        225.62        197.87         7.66 o
  -6  16  11         10.88         11.06         1.63 o
  -5  16  11          6.53          7.54         1.45 o
  -4  16  11         12.84         14.73         3.02 o
  -3  16  11         33.05         33.44         2.79 o
  -2  16  11          0.32         -0.60         1.53 o
  -1  16  11        217.73        219.47         8.38 o
   0  16  11          0.57          1.07         1.62 o
   1  16  11         31.48         31.07         3.17 o
  -7  17  11         97.86         89.48         4.37 o
  -6  17  11          0.73          1.45         1.13 o
  -5  17  11          0.57          1.56         1.68 o
  -4  17  11          0.00         -1.10         2.57 o
  -3  17  11        302.93        302.87        11.80 o
  -2  17  11          6.82          6.77         1.60 o
  -1  17  11          3.81          5.26         1.99 o
   0  17  11         16.62         17.98         1.77 o
   1  17  11         27.73         26.03         2.73 o
  -7  18  11        256.55        223.14         9.79 o
  -6  18  11         73.54         69.82         4.32 o
  -5  18  11          8.85          7.83         1.32 o
  -4  18  11          7.79          7.60         2.31 o
  -3  18  11         61.27         63.11         2.96 o
  -2  18  11          1.08         -0.37         2.29 o
  -1  18  11        138.14        135.30         5.66 o
   0  18  11         19.02         20.56         1.60 o
   1  18  11          3.56          2.85         2.19 o
  -7  19  11        139.06         93.40         7.26 o
  -6  19  11         23.42         22.38         1.77 o
  -5  19  11         20.12         21.23         3.23 o
  -4  19  11         24.61         27.18         1.78 o
  -3  19  11          0.68          1.24         1.18 o
  -2  19  11          0.01          0.44         2.34 o
  -1  19  11        494.03        481.14        17.70 o
   0  19  11        235.32        199.70        13.69 o
   1  19  11          2.40          4.71         2.26 o
  -6  20  11        151.15        138.62         7.95 o
  -5  20  11          6.99          8.72         1.42 o
  -4  20  11          0.79          1.93         2.57 o
  -3  20  11        127.29        121.03         5.08 o
  -2  20  11         42.83         42.30         3.42 o
  -1  20  11        474.96        444.73        17.19 o
   0  20  11         32.38         30.93         3.60 o
   1  20  11          8.26          3.42         4.00 o
  -6  21  11         85.43         74.96         4.90 o
  -5  21  11         35.36         37.99         3.30 o
  -4  21  11         57.70         62.92         3.46 o
  -3  21  11         95.46         93.16         4.11 o
  -2  21  11         99.07         96.41         4.03 o
  -1  21  11          6.50          9.24         3.32 o
   0  21  11          7.62          9.80         2.23 o
   1  21  11          2.88          2.60         4.39 o
  -6  22  11         84.07         74.89         3.38 o
  -5  22  11        154.52        154.04         6.55 o
  -4  22  11        154.11        152.59         6.14 o
  -3  22  11          0.05          0.56         1.64 o
  -2  22  11          4.65          5.78         1.46 o
  -1  22  11        132.24        116.72         4.96 o
   0  22  11         10.72          8.69         3.42 o
  -6  23  11        140.03        113.16        12.38 o
  -5  23  11         73.86         68.85         5.49 o
  -4  23  11          2.70         -0.36         2.76 o
  -3  23  11         79.15         71.20         4.57 o
  -2  23  11          3.61          3.72         1.86 o
  -1  23  11          3.25          2.71         1.87 o
   0  23  11          0.14          1.27         1.89 o
  -5  24  11        582.04        504.93        20.28 o
  -4  24  11          9.21         11.13         1.99 o
  -3  24  11        195.09        168.84         7.10 o
  -2  24  11          1.01          2.21         6.29 o
  -1  24  11         16.53         18.01         2.08 o
   0  24  11          4.52          7.53         2.33 o
  -5  25  11        139.18        101.40         4.92 o
  -4  25  11          0.81          1.08         1.63 o
  -3  25  11        263.20        223.14        12.63 o
  -2  25  11          0.79          2.83         1.75 o
  -1  25  11         54.46         47.71         4.95 o
   0  25  11         10.57         11.49         4.73 o
  -5  26  11        121.70         88.30         9.74 o
  -4  26  11         37.81         31.24         2.17 o
  -3  26  11         17.20         14.71         2.94 o
  -2  26  11          0.21         -0.47         1.32 o
  -1  26  11          0.21          1.71         3.43 o
  -4  27  11          0.00          1.13         1.85 o
  -3  27  11          1.61          3.01         1.67 o
  -2  27  11          7.12          9.10         2.44 o
  -1  27  11         11.75          7.43         4.58 o
  -4  28  11         37.55         28.57         2.97 o
  -3  28  11         25.87         28.02         9.80 o
  -2  28  11         22.87         21.91         5.66 o
  -1  28  11         56.94         46.96         6.41 o
  -3  29  11          5.81          9.97         7.76 o
  -2  29  11          0.42          2.78         2.83 o
  -7   0  12        195.28        187.20         9.17 o
  -6   0  12          3.59          3.14         1.59 o
  -5   0  12         37.72         41.11         4.56 o
  -4   0  12        693.36        739.68        33.43 o
  -3   0  12          1.44          2.10         6.25 o
  -2   0  12         50.04         52.47         2.69 o
  -1   0  12          3.05          3.29         4.79 o
   0   0  12          0.29          0.66         4.49 o
   1   0  12         31.93         31.03         9.32 o
  -7   1  12         31.18         39.11         8.58 o
  -6   1  12         31.97         29.75         1.58 o
  -5   1  12         13.83         17.53         3.19 o
  -4   1  12        308.38        328.74        10.43 o
  -3   1  12         61.32         60.46         2.11 o
  -2   1  12         10.64        127.00        18.13 o
  -1   1  12         65.85         63.80         2.34 o
   0   1  12          0.40         -0.60         0.97 o
   1   1  12          3.38          1.82         1.33 o
  -7   2  12         18.64         19.55         1.85 o
  -6   2  12          0.78          1.05         1.14 o
  -5   2  12         19.27         21.23         3.21 o
  -4   2  12         13.94         18.94         2.48 o
  -3   2  12         15.46         17.33         4.44 o
  -2   2  12        148.40        144.29         4.57 o
  -1   2  12         45.19         44.78         8.20 o
   0   2  12          7.00         45.40        24.53 o
   1   2  12         31.72         28.56         4.20 o
  -7   3  12         58.12         61.15         3.00 o
  -6   3  12          1.68          2.61         1.04 o
  -5   3  12         61.93         70.71         2.76 o
  -4   3  12         15.14         15.36         2.55 o
  -3   3  12         12.75         13.79         1.11 o
  -2   3  12        454.37        467.49        13.97 o
  -1   3  12        150.72        155.80         5.14 o
   0   3  12        186.68        168.44         5.68 o
   1   3  12          5.88          7.24         2.05 o
  -7   4  12        211.41        210.94         7.27 o
  -6   4  12          8.66         10.71         1.23 o
  -5   4  12          5.11          5.92         3.30 o
  -4   4  12        182.77        201.19         6.54 o
  -3   4  12         14.57         17.75         1.01 o
  -2   4  12         68.75         67.54         2.47 o
  -1   4  12          4.84         11.13        10.02 o
   0   4  12        348.12        327.59        18.41 o
   1   4  12         11.40          9.90         1.95 o
  -7   5  12         18.68         17.57         5.38 o
  -6   5  12          2.67          3.52         1.88 o
  -5   5  12          0.71          0.16         1.71 o
  -4   5  12        104.98        112.97         6.10 o
  -3   5  12         37.45         40.62         1.91 o
  -2   5  12         42.22         43.43         5.09 o
  -1   5  12         77.76         73.12         2.62 o
   0   5  12        503.15        463.10        20.17 o
   1   5  12         12.67         11.96         1.64 o
  -7   6  12          0.03          2.61         1.40 o
  -6   6  12         17.83         20.85         1.43 o
  -5   6  12          7.16          6.56         1.24 o
  -4   6  12          1.62          1.90         1.02 o
  -3   6  12          0.02         -0.84         1.11 o
  -2   6  12        861.76        822.72        25.93 o
  -1   6  12        270.72        252.75         7.96 o
   0   6  12         17.16         22.14        22.04 o
   1   6  12          5.97          3.63         1.60 o
  -7   7  12          0.93         -0.22         2.04 o
  -6   7  12         54.17         67.43         2.67 o
  -5   7  12         52.60         65.03         2.61 o
  -4   7  12         18.63         24.74         1.66 o
  -3   7  12          1.87          2.29         1.12 o
  -2   7  12         45.61         49.33         6.40 o
  -1   7  12          0.03          3.97         5.18 o
   0   7  12        277.78        246.15         7.77 o
   1   7  12          0.06          0.51         1.47 o
  -7   8  12          0.11         -0.18         1.48 o
  -6   8  12          3.67          5.34         0.88 o
  -5   8  12          0.55          0.01         1.93 o
  -4   8  12          3.19          4.93         1.62 o
  -3   8  12         10.38          8.11         2.48 o
  -2   8  12          0.60          1.98         1.69 o
  -1   8  12         69.90         69.59         2.71 o
   0   8  12        127.17        107.23         6.59 o
   1   8  12         74.66         59.30         4.85 o
  -7   9  12          4.53          6.24         1.66 o
  -6   9  12         99.26        118.03         3.88 o
  -5   9  12        205.07        244.12         8.40 o
  -4   9  12          1.55          1.76         1.83 o
  -3   9  12         64.23         65.11         3.00 o
  -2   9  12         90.18         87.54         3.25 o
  -1   9  12         14.76         15.22         1.77 o
   0   9  12         10.37          9.57         2.78 o
   1   9  12         18.12         13.84         2.19 o
  -7  10  12          0.59          1.41         1.20 o
  -6  10  12          5.71          5.35         1.02 o
  -5  10  12         44.15         47.61         2.06 o
  -4  10  12          5.22          6.78         1.10 o
  -3  10  12         12.29         12.25         1.60 o
  -2  10  12        149.70        144.56         5.40 o
  -1  10  12          5.07          3.30         1.23 o
   0  10  12          0.51          0.66         1.12 o
   1  10  12         11.04          9.95         1.71 o
  -7  11  12          4.63          4.81         1.31 o
  -6  11  12         76.78         81.31         2.90 o
  -5  11  12        103.79         96.27         3.64 o
  -4  11  12          1.67          2.02         1.55 o
  -3  11  12          3.72          2.86         2.37 o
  -2  11  12         40.19         38.54         1.89 o
  -1  11  12          2.14          1.20         2.34 o
   0  11  12         12.22         14.54         1.89 o
   1  11  12         56.64         43.26         3.01 o
  -7  12  12          2.97          3.61         1.48 o
  -6  12  12          1.60          0.08         0.99 o
  -5  12  12         79.99         78.48         3.02 o
  -4  12  12         77.12         81.01         3.30 o
  -3  12  12          2.66          1.89         1.41 o
  -2  12  12         27.35         26.09         2.29 o
  -1  12  12          0.75          0.34         1.18 o
   0  12  12         56.01         48.77         3.70 o
   1  12  12         28.84         25.62         9.30 o
  -7  13  12         28.51         27.35         6.21 o
  -6  13  12          6.04          5.68         1.02 o
  -5  13  12          6.41          7.23         2.00 o
  -4  13  12         50.09         46.29         2.12 o
  -3  13  12          7.80          8.45         1.29 o
  -2  13  12         42.08         39.08         3.09 o
  -1  13  12         38.62         33.90         3.21 o
   0  13  12          1.54          2.58         1.29 o
  -6  14  12          5.53          3.85         1.66 o
  -5  14  12         56.47         55.17         2.55 o
  -4  14  12         23.23         25.37         1.76 o
  -3  14  12          8.25          6.75         1.09 o
  -2  14  12         14.77         14.98         1.46 o
  -1  14  12          1.46         -0.20         2.34 o
   0  14  12          1.03          4.33         2.19 o
  -6  15  12          2.96          2.76         1.03 o
  -5  15  12        188.59        187.74         7.05 o
  -4  15  12          6.52          7.85         1.77 o
  -3  15  12         13.71         13.33         1.44 o
  -2  15  12          0.00         -0.11         1.24 o
  -1  15  12         12.47         13.12         3.04 o
   0  15  12          0.13         -4.77         4.92 o
  -6  16  12          1.38          0.22         1.53 o
  -5  16  12          0.61          0.09         1.60 o
  -4  16  12         10.35         10.66         1.44 o
  -3  16  12          0.56          2.05         2.72 o
  -2  16  12          8.28          7.08         1.39 o
  -1  16  12         21.58         17.71         1.82 o
   0  16  12         12.81         10.32         2.26 o
  -6  17  12          0.30         -0.30         1.37 o
  -5  17  12          4.65          5.57         2.35 o
  -4  17  12         78.94         79.07         3.54 o
  -3  17  12          2.50          3.92         1.48 o
  -2  17  12          5.79          7.28         2.97 o
  -1  17  12        130.47        111.33         7.47 o
   0  17  12         18.30         13.39         5.42 o
  -6  18  12          5.08          4.59         2.62 o
  -5  18  12          0.11         -2.45         2.12 o
  -4  18  12         58.60         52.98         3.27 o
  -3  18  12          1.10          2.30         2.09 o
  -2  18  12         10.50         10.26         1.65 o
  -1  18  12        227.76        184.64        12.26 o
   0  18  12         31.05         23.49         2.92 o
  -6  19  12         45.78         40.18         5.06 o
  -5  19  12         81.06         69.49         3.55 o
  -4  19  12         64.63         68.53         3.36 o
  -3  19  12          1.59          1.67         3.47 o
  -2  19  12          2.00         -0.07         3.22 o
  -1  19  12         22.73         23.78         7.93 o
   0  19  12          1.27         -0.24         3.16 o
  -5  20  12          9.43          8.24         1.76 o
  -4  20  12         97.23         86.23         4.53 o
  -3  20  12        191.05        162.14         8.56 o
  -2  20  12          0.48          1.81         1.33 o
  -1  20  12         43.97         39.66         5.60 o
  -5  21  12         87.36         73.75         4.24 o
  -4  21  12         48.72         47.76         3.12 o
  -3  21  12        397.20        313.10        16.83 o
  -2  21  12         51.89         42.77         4.62 o
  -1  21  12        110.37         94.82         7.65 o
  -4  22  12         94.89         78.20         4.17 o
  -3  22  12        192.34        144.49        14.55 o
  -2  22  12          9.40         10.27         1.67 o
  -1  22  12        198.91        157.98         9.89 o
  -4  23  12         40.96         38.66        13.69 o
  -3  23  12          0.65          0.48         1.33 o
  -2  23  12          7.00          9.01         2.89 o
  -4  24  12         24.00         22.53         8.61 o
  -3  24  12         84.57         69.58         5.56 o
  -2  24  12          2.69         -3.62         2.26 o
  -3  25  12        160.02        106.44         9.70 o
  -6   1  13         12.30         11.50         1.45 o
  -5   1  13        661.04        616.09        20.13 o
  -4   1  13         61.36         59.21         2.24 o
  -3   1  13          1.31          1.55         0.88 o
  -2   1  13          2.72          4.86         1.49 o
  -1   1  13          1.40          2.15         1.96 o
   0   1  13         30.32         22.95         2.05 o
  -6   2  13         31.32         30.74         2.62 o
  -5   2  13        122.20        129.00        17.60 o
  -4   2  13          7.87         54.89        29.87 o
  -3   2  13         22.93         24.79         1.50 o
  -2   2  13          0.08         -0.38         1.22 o
  -1   2  13          5.72          4.18         1.07 o
   0   2  13         55.60         46.01         4.31 o
  -6   3  13         10.18          9.40         1.86 o
  -5   3  13        165.28        159.36        10.45 o
  -4   3  13        149.20        144.31         4.82 o
  -3   3  13          7.23          8.17         1.86 o
  -2   3  13          0.55          0.78         1.76 o
  -1   3  13          0.74          0.50         1.20 o
   0   3  13         65.11         48.70        10.02 o
  -6   4  13          6.08          6.73         1.51 o
  -5   4  13        243.11        233.40        14.25 o
  -4   4  13        145.13        147.12         7.80 o
  -3   4  13         15.30         13.06         2.07 o
  -2   4  13         18.91         17.08         1.26 o
  -1   4  13         16.02         15.98         3.36 o
   0   4  13         35.97         38.63        40.94 o
  -6   5  13          9.51         10.05         1.38 o
  -5   5  13          6.70         11.37         3.02 o
  -4   5  13         46.47         48.87         3.36 o
  -3   5  13          7.60          8.11         1.06 o
  -2   5  13          2.81          1.21         1.32 o
  -1   5  13        106.50         84.92         6.80 o
   0   5  13        361.01        262.98        14.82 o
  -6   6  13         42.36         42.47         2.79 o
  -5   6  13         10.11         12.90         1.75 o
  -4   6  13         17.83         16.52         1.26 o
  -3   6  13         47.73         46.90         2.02 o
  -2   6  13          3.50          3.48         1.28 o
  -1   6  13          6.58          7.30         1.64 o
   0   6  13        141.26        108.38         8.19 o
  -6   7  13          4.45          5.05         1.35 o
  -5   7  13        135.20        132.82         4.53 o
  -4   7  13         84.27         83.58         2.98 o
  -3   7  13         32.87         29.74         2.07 o
  -2   7  13         21.60         18.84         1.31 o
  -1   7  13         48.87         37.98         2.71 o
   0   7  13        119.08         91.53         5.28 o
  -6   8  13          0.60          1.36         1.84 o
  -5   8  13         47.61         43.57         2.17 o
  -4   8  13          1.85          4.10         1.85 o
  -3   8  13          4.05          1.74         1.34 o
  -2   8  13          2.54          2.72         1.55 o
  -1   8  13        151.68        128.78         5.39 o
  -6   9  13          0.75          2.75         1.42 o
  -5   9  13          8.30          8.51         1.36 o
  -4   9  13         15.14         15.49         2.69 o
  -3   9  13         35.80         32.02         2.18 o
  -2   9  13         12.84         10.04         1.31 o
  -1   9  13          1.41          1.39         7.89 o
  -6  10  13          1.73          2.37         2.21 o
  -5  10  13         10.17         10.74         1.44 o
  -4  10  13         25.50         23.02         1.48 o
  -3  10  13        114.10         96.92         4.51 o
  -2  10  13          7.40          6.77         1.94 o
  -1  10  13         16.95         12.65         1.71 o
  -6  11  13         41.60         36.05         6.31 o
  -5  11  13          0.22          2.07         1.29 o
  -4  11  13         13.47         13.40         1.69 o
  -3  11  13         14.83         11.22         2.30 o
  -2  11  13          5.87          6.82         1.88 o
  -1  11  13         15.12         14.39         1.77 o
  -6  12  13          5.12          3.04         2.70 o
  -5  12  13         65.61         58.93         2.59 o
  -4  12  13          6.93          4.90         1.39 o
  -3  12  13          4.61          6.05         2.13 o
  -2  12  13          0.02         -0.36         2.89 o
  -1  12  13          6.94         10.00         3.53 o
  -6  13  13         11.79          7.77         3.04 o
  -5  13  13          9.84         10.03         1.97 o
  -4  13  13          4.18          5.01         2.56 o
  -3  13  13          4.35          4.04         1.29 o
  -2  13  13         13.15          8.13         3.17 o
  -1  13  13          2.47          2.60         2.50 o
  -5  14  13          1.15          2.50         1.42 o
  -4  14  13          6.56          6.08         6.21 o
  -3  14  13          3.46          2.54         2.42 o
  -2  14  13          0.41         -1.49         2.19 o
  -1  14  13          0.12          2.39         2.55 o
  -5  15  13         15.86         14.76         1.96 o
  -4  15  13         52.74         39.28         3.33 o
  -3  15  13         29.59         25.88         1.81 o
  -2  15  13          0.10         -0.62         2.48 o
  -5  16  13          3.17         -0.34         4.05 o
  -4  16  13         70.42         53.94         4.48 o
  -3  16  13          3.97          6.23         5.51 o
  -2  16  13          0.94          1.77         2.01 o
  -4  17  13         54.74         45.51         6.79 o
  -3  17  13         48.47         40.64         3.51 o
  -2  17  13         86.17         64.16         4.68 o
  -4  18  13         61.79         51.77         6.98 o
  -3  18  13         22.80         21.02         2.49 o
  -2  18  13        301.92        210.00        18.23 o
  -3  19  13         16.07         13.17         4.39 o
  -4   0  14          0.22          8.18         6.92 o
  -3   0  14         27.58         23.63         2.74 o
  -2   0  14          0.83          0.61         2.10 o
  -4   1  14         30.03         22.91         6.58 o
  -3   1  14          0.19          1.83        11.65 o
  -2   1  14          0.38          0.25         1.73 o
  -4   2  14         31.79         15.58        15.63 o
  -3   2  14          0.39          2.06         1.41 o
  -2   2  14         24.58         15.32         1.71 o
  -4   3  14          0.13          0.20         2.04 o
  -3   3  14          4.69          5.68         1.93 o
  -2   3  14          0.62         -0.45         1.54 o
  -4   4  14          0.08         -0.37         1.83 o
  -3   4  14         15.40         12.48         4.49 o
  -2   4  14        111.01         69.89         6.04 o
  -4   5  14          0.57          2.21         1.83 o
  -3   5  14        105.99         80.07         6.43 o
  -2   5  14         34.32         22.90         4.43 o
  -4   6  14         53.88         43.49         5.17 o
  -3   6  14          5.86          2.91         1.62 o
  -4   7  14          1.30          0.08         1.77 o
  -3   7  14         22.68         17.29         2.37 o
  -4   8  14         13.15          6.75         3.04 o
  -3   8  14         42.74         28.20         2.52 o
  -4   9  14          5.45          1.35         3.38 o
  -3   9  14         52.56         29.04         4.73 o
                                                
